# Supplementary material for: A New Single Nucleotide Polymorphism Database for Rainbow Trout Generated Through Whole Genome Resequencing
Source: Front Genet. 2018 Apr 24;9:147. doi: 10.3389/fgene.2018.00147 (PMC5928233; doi:10.3389/fgene.2018.00147)
Supplement: Supplementary File S1 — Actual sequence coverage and genome mapping information for each of the 61 samples. [file Data_Sheet_1.XLSX]

## Sheet: mapping_statistics
Sample	Population	Genome Coverage (Total Sequence)	total raw sequences	raw sequences after rmdup	PCR duplication percentage	reads mapped	mapping percentage	reads mapped and paired	mapped paired percentage	average mapping quality	insert size average	insert size std	Average coverage of mapped reads	Coverage of mapped reads std
AquaGen_0502	Aquagen	11.1414	267392532	260904790	0.024263	255667895	0.979928	254172178	0.99415	36.4	327	809.8	13.41	20.9848
AquaGen_0704	Aquagen	12.9461	310705580	304058740	0.0213927	298284484	0.981009	296656008	0.994541	36.5	241	125.2	15.6429	21.812
AquaGen_1801	Aquagen	9.65212	231650798	226275776	0.0232031	221248360	0.977782	219740102	0.993183	36.4	349.2	869	11.6451	19.3958
AquaGen_1902	Aquagen	13.0233	312558824	305206108	0.0235243	298213915	0.97709	296053668	0.992756	37	368.7	857.6	15.5763	23.1323
AquaGen_2202	Aquagen	8.08926	194142146	191037747	0.0159903	160646572	0.840915	158561899	0.987023	36.7	360.2	895	8.59895	14.6782
AquaGen_2303	Aquagen	8.48961	203750706	199231055	0.0221823	194364257	0.975572	193103463	0.993513	37	342.3	827.4	10.3253	17.563
AquaGen_2604	Aquagen	8.16015	195843528	191790893	0.0206932	187828495	0.97934	186656915	0.993763	37	332.3	816.9	10.0074	16.5068
AquaGen_3102	Aquagen	10.4432	250635918	245010476	0.0224447	239741664	0.978496	238145882	0.993344	37	346.1	823.9	12.6552	19.6873
AquaGen_3305	Aquagen	11.2705	270493116	264402516	0.0225167	258675900	0.978341	256874584	0.993036	36.9	361	839.1	13.6142	20.8195
AquaGen_3801	Aquagen	8.35009	200402238	196667218	0.0186376	192666811	0.979659	191418110	0.993519	36.1	354.2	823.9	10.2365	16.62
AquaGen_5002	Aquagen	12.2897	294953690	287815134	0.0242023	280846437	0.975788	279046734	0.993592	36.2	342.5	822.4	14.6685	22.343
AquaGen_5402	Aquagen	13.8994	333584860	325743896	0.0235052	318991310	0.97927	316966944	0.993654	36.2	327.6	804	16.6501	23.4587
M067945	Central Valley CA (Feather River)	10.8024	172839132	143480565	0.169861	140640267	0.980204	139522929	0.992055	37.8	456.2	1157.4	10.9994	19.5037
M067954	Central Valley CA (Feather River)	12.9576	207321090	192594150	0.0710345	188996185	0.981318	187420100	0.991661	35.8	603.4	1168.3	15.0603	21.6613
M024389	Coastal CA ( San Luis Rey River)	14.1251	226001908	209480357	0.0731036	205494184	0.980971	203869531	0.992094	35.8	594.4	1184.1	15.9507	23.6242
M075219	Coastal CA (Big Creek)	10.6138	169820272	140786748	0.170966	138310290	0.98241	137390608	0.993351	38.1	430.8	1147.3	10.7122	19.247
M075268	Coastal CA (Big Creek)	12.2666	196265118	182233232	0.0714945	178415532	0.97905	176768166	0.990767	35.9	617.1	1200.2	14.2366	21.2892
M075289	Coastal CA (Big Creek)	12.2457	195931118	182661928	0.0677237	178406465	0.976703	176870792	0.991392	35.9	592	1181.5	14.092	21.3301
M075304	Coastal CA (Big Creek)	9.65144	154422970	132533265	0.141752	130032243	0.981129	129138105	0.993124	37.8	444.4	1157.2	10.1407	18.5494
M013781	Coastal CA (Eel River)	13.0201	208321578	192559258	0.0756634	188242952	0.977585	186662384	0.991604	35.9	580.5	1168.1	14.8929	21.8999
M013782	Coastal CA (Eel River)	9.30527	148884374	126011381	0.153629	123969897	0.983799	123237761	0.994094	38	418.7	1119.4	9.75593	17.426
Arlee_S1	DH Line	15.1806	364335264	356311640	0.0220226	346069749	0.971256	342818800	0.990606	35.5	474.4	898.3	17.7259	24.4364
Clearwater_S6	DH Line	13.2531	318075544	310933858	0.0224528	303809989	0.977089	301098740	0.991076	35.5	452.8	884.5	15.5626	23.0223
GoldenMale_S2	DH Line	14.4149	345958172	338609966	0.0212402	329382081	0.972748	326274706	0.990566	35.5	473.5	907.7	16.8519	23.6332
HotCreek_S4	DH Line	13.3432	320237818	313397735	0.0213594	302597599	0.965539	299746921	0.990579	35.3	464.9	894.8	15.4957	22.2637
Klamath_S10	DH Line	11.9512	286827710	280555382	0.0218679	271635676	0.968207	269071246	0.990559	35.5	459.9	912.6	13.9044	21.9333
OSU_S7	DH Line	13.0297	312713676	305945132	0.0216445	298008976	0.97406	295371296	0.991149	35.4	459.1	900.6	15.2277	22.5099
Skamania_S3	DH Line	13.6081	326594036	319433920	0.0219236	309690472	0.969498	306877492	0.990917	35.4	450.7	874.2	15.8268	22.9847
Skookumchuck_S9	DH Line	13.2722	318532366	312045920	0.0203635	305124311	0.977819	302530892	0.9915	35.5	444.5	862.4	15.6825	22.7007
Touchet_S5	DH Line	12.6317	303161576	295739348	0.0244827	288383493	0.975127	285791462	0.991012	35.5	457.1	880.2	14.8785	22.2512
WhaleRockMale_S8	DH Line	13.0124	312297456	306099398	0.0198466	297682112	0.972501	294967134	0.99088	35.4	450.8	883.1	15.2972	22.4023
WhaleRockFemale_S35	DH Line	34.7719	834524978	775390661	0.0708599	746376279	0.962581	730952453	0.979335	33.3	659.2	1138.1	35.8801	44.0554
S1304-0609	Dworshak	24.8223	397156060	341701097	0.13963	329938189	0.965575	326906029	0.99081	38	389.8	1070.8	25.0821	31.2352
S1304-0628	Dworshak	22.9947	367914774	319041330	0.132839	307394519	0.963494	303864092	0.988515	37.5	469.5	1213.5	23.4851	30.0174
S1304-0737	Dworshak	22.6933	363093400	316336024	0.128775	304874869	0.963769	301377642	0.988529	37.9	478.3	1255.5	23.2827	30.4811
S1304-0747	Dworshak	22.0706	353129954	311464486	0.117989	300444561	0.964619	297383804	0.989813	37.8	436.4	1170.9	22.9632	29.56
S1304-0824	Elwha	24.0101	384161052	345218669	0.10137	334199692	0.968081	331604721	0.992235	38	362.3	997.8	25.5238	30.0164
S1304-0837	Elwha	21.2337	339739394	309672637	0.0884995	298940358	0.965343	295669951	0.98906	37.6	466.9	1228.2	22.8461	28.7689
S1304-0932	Elwha	23.49	375839278	340047144	0.0952326	328541391	0.966164	325476688	0.990672	37.8	412.9	1122.7	25.0633	30.5175
S1304-0947	Elwha	23.0957	369531806	323539172	0.124462	312132855	0.964745	308908610	0.98967	37.9	446.4	1183	23.7739	30.2996
M079616	Idaho (Big Bear River)	12.6129	201806916	186046320	0.0780974	181378996	0.974913	179738406	0.990955	35.9	605	1202.7	14.4085	22.2511
M079632	idaho (Big Bear River)	9.00439	144070248	124925486	0.132885	122505652	0.98063	121585474	0.992489	37.6	441	1117.9	9.60751	18.087
M083417	Kamchatka Penninsula (Russia)	8.67686	138829700	115871220	0.165372	113729075	0.981513	112897956	0.992692	37.7	451.6	1164.2	8.91907	17.0186
M083418	Kamchatka Penninsula (Russia)	13.9507	223211258	206715981	0.0738998	201903787	0.976721	200164263	0.991384	36	601.1	1174.3	15.9564	23.2519
M057389	Kamloops Hatchery (Canada)	9.46255	151400782	129431619	0.145106	127356160	0.983965	126603721	0.994092	38	420.2	1142.2	9.98515	18.1237
M026851	Klamath (Deep Creek)	10.8684	173894122	142673286	0.179539	139849071	0.980205	138834330	0.992744	38	445.4	1165.5	10.8632	20.2602
M026868	Klamath (Deep Creek)	13.5282	216450856	200901309	0.0718387	194673848	0.969002	192808123	0.990416	35.8	624.8	1237.3	15.3425	22.9823
M027288	Klamath (Sprague River)	11.4831	183728814	169627623	0.07675	165323619	0.974627	163743669	0.990443	35.9	606.5	1216.4	13.113	20.745
M027304	Klamath (Sprague River)	9.00236	144037718	118277709	0.178842	116034679	0.981036	115244489	0.99319	37.8	448.1	1183.6	9.10708	18.407
S1304-0432	L. Quinault	27.1219	433950576	379045205	0.126524	366258039	0.966265	363133907	0.99147	37.8	384.8	1057.6	27.8818	32.4051
S1304-0458	L. Quinault	18.3554	293686648	261705616	0.108895	252663881	0.965451	250041690	0.989622	37.6	437.2	1142.7	19.4938	25.2538
S1304-0546	L. Quinault	22.1903	355044966	301702810	0.150241	290771804	0.963769	287834982	0.9899	37.7	416.4	1140.9	22.1853	29.0193
S1304-0550	L. Quinault	22.0985	353575796	317005264	0.103431	306217200	0.965969	303435290	0.990915	37.8	392	1076.2	23.4973	29.2415
S1301-1315	Quinault	18.2875	292599742	239305890	0.182139	228712873	0.955734	224747830	0.982664	37.4	641.4	1511.8	17.3874	26.0926
S1301-1419	Quinault	24.9721	399552986	323375487	0.190657	309601710	0.957406	305449743	0.986589	37.9	514.1	1331.1	23.4754	31.8715
S1301-2637	Quinault	21.3431	341490166	277996454	0.185931	266421133	0.958362	262715194	0.98609	37.7	516.2	1333.8	20.3356	28.3118
S1301-3139	Quinault	21.4146	342633186	278479383	0.187238	267798028	0.961644	264711041	0.988473	37.8	469.9	1232.2	20.4017	27.9992
S1304-0212	Skamania	22.0886	353417968	304215810	0.139218	292677114	0.962071	288601386	0.986074	37.3	596.9	1419.1	22.2989	29.2245
S1304-0222	Skamania	22.5506	360810168	300156214	0.168105	293141764	0.976631	290825008	0.992097	37.8	412.9	1055.9	22.2875	28.631
S1304-0337	Skamania	23.4338	374940692	336811034	0.101695	324689424	0.964011	320766096	0.987917	37.5	491	1257.4	24.7683	30.5624
S1304-0339	Skamania	20.8132	333011360	300233533	0.0984286	289882336	0.965523	286942187	0.989857	37.6	431.7	1150.4	22.192	28.3973
Average		15.5554
Min		8.08926
Max		34.7719

## Sheet: Populations Meta-Data
	Quinault National Fish Hatchery located on Cook Creek, a tributary of the Quinault River in the Olympic Peninsula, near Humptulips, WA. Operated by the US National Fish and Wildlife Service.
	Lake Quinault hatchery located at the outlet of Lake Quinault, which serves the Quinault River in the Olympic Peninsula, near Humptulips, WA. Operated by the Quinault Indian Nation.
	Skamania hatchery located on the west fork the Washougal River, which feeds into the Lower Columbia River in southern Washington State. Operated by Washington State Department of Fish and Wildlife.
	Dworshak National Fish Hatchery located on the confluence of the North Fork and main stem Clearwater River in Ahsahka, Idaho. Clearwater is a major river that feeds into the Snake River. Operated by the US National Fish and Wildlife Service.
	Elwha (Wild/Native): samples were collected at the lower Elwha River, near the Elwha Indian Reservation, west of Port Angeles in the north Olympic peninsula.
