# Supplementary material for: A New Single Nucleotide Polymorphism Database for Rainbow Trout Generated Through Whole Genome Resequencing
Source: Front Genet. 2018 Apr 24;9:147. doi: 10.3389/fgene.2018.00147 (PMC5928233; doi:10.3389/fgene.2018.00147)
Supplement: Supplementary File S2 — Validation of the putative SNPs using the 57K SNP chip data. [file Data_Sheet_2.XLSX]

## Sheet: SNP_chip_validation_GE58
AffID	Chromosome	NCBI_acc	Position	Ref	Alt	MAF	quality
Affx-88959425	1	NC_035077.1	16977	C	A	0.262295	PolyHighResolution
Affx-88955814	1	NC_035077.1	33723	T	G	0.434426	PolyHighResolution
Affx-88917013	1	NC_035077.1	178863	G	T	0.15	CallRateBelowThreshold
Affx-88928331	1	NC_035077.1	234311	G	A	0.303279	PolyHighResolution
Affx-88907892	1	NC_035077.1	275513	G	A	0.229508	PolyHighResolution
Affx-88904411	1	NC_035077.1	339837	T	C	0.125	PolyHighResolution
Affx-88932694	1	NC_035077.1	531760	G	A	0.377049	PolyHighResolution
Affx-88909423	1	NC_035077.1	570350	C	T	0.358333	PolyHighResolution
Affx-88916428	1	NC_035077.1	801135	G	T	0.327869	PolyHighResolution
Affx-88918655	1	NC_035077.1	925929	T	G	0.491803	PolyHighResolution
Affx-88916335	1	NC_035077.1	1270575	T	C	0.467213	PolyHighResolution
Affx-88949209	1	NC_035077.1	1272319	C	T	0.344262	CallRateBelowThreshold
Affx-88921118	1	NC_035077.1	1460669	T	G	0.311475	PolyHighResolution
Affx-88942795	1	NC_035077.1	1589761	C	A	0.106557	PolyHighResolution
Affx-88932790	1	NC_035077.1	1705546	T	C	0.0983607	MonoHighResolution
Affx-88909887	1	NC_035077.1	1775053	T	C	0.418033	PolyHighResolution
Affx-88941476	1	NC_035077.1	1821666	G	A	0.057377	PolyHighResolution
Affx-88928278	1	NC_035077.1	2237181	G	A	0.336066	PolyHighResolution
Affx-88920221	1	NC_035077.1	2301207	A	G	0.131148	PolyHighResolution
Affx-88926156	1	NC_035077.1	2377942	T	C	0.327869	PolyHighResolution
Affx-88942398	1	NC_035077.1	2386569	T	G	0.0655738	PolyHighResolution
Affx-88930155	1	NC_035077.1	2427005	G	T	0.0901639	PolyHighResolution
Affx-88921167	1	NC_035077.1	2779064	T	G	0.467213	PolyHighResolution
Affx-88929218	1	NC_035077.1	2885754	A	G	0.0655738	PolyHighResolution
Affx-88934935	1	NC_035077.1	3189166	T	C	0.237705	PolyHighResolution
Affx-88946477	1	NC_035077.1	3210188	G	T	0.00819672	PolyHighResolution
Affx-88954173	1	NC_035077.1	3237107	G	A	0.172131	PolyHighResolution
Affx-88953773	1	NC_035077.1	3543138	G	A	0.0901639	PolyHighResolution
Affx-88915884	1	NC_035077.1	3672812	C	A	0.163934	PolyHighResolution
Affx-88923871	1	NC_035077.1	3676719	T	G	0.213115	PolyHighResolution
Affx-88960099	1	NC_035077.1	3708454	G	T	0.278689	PolyHighResolution
Affx-88949479	1	NC_035077.1	3717269	T	G	0.278689	PolyHighResolution
Affx-88953472	1	NC_035077.1	3819080	A	G	0.303279	PolyHighResolution
Affx-88948946	1	NC_035077.1	3820132	A	G	0.180328	PolyHighResolution
Affx-88952531	1	NC_035077.1	3891825	T	C	0.47541	PolyHighResolution
Affx-88916248	1	NC_035077.1	3947411	C	T	0.114754	PolyHighResolution
Affx-88943085	1	NC_035077.1	3953275	G	T	0.0655738	PolyHighResolution
Affx-88915687	1	NC_035077.1	4123113	T	C	0.139344	PolyHighResolution
Affx-88960333	1	NC_035077.1	4405506	C	A	0.155738	PolyHighResolution
Affx-88906256	1	NC_035077.1	4417280	C	T	0.368852	PolyHighResolution
Affx-88931913	1	NC_035077.1	4799674	C	A	0.262295	PolyHighResolution
Affx-88914846	1	NC_035077.1	4835775	C	A	0.0737705	PolyHighResolution
Affx-88911387	1	NC_035077.1	4879150	G	A	0.155738	PolyHighResolution
Affx-88915940	1	NC_035077.1	5018845	A	C	0.278689	PolyHighResolution
Affx-88925268	1	NC_035077.1	5043001	A	C	0.172131	PolyHighResolution
Affx-88928262	1	NC_035077.1	5227933	C	T	0.245902	PolyHighResolution
Affx-88930833	1	NC_035077.1	5440587	C	T	0.147541	PolyHighResolution
Affx-88914827	1	NC_035077.1	5492726	C	T	0.0163934	PolyHighResolution
Affx-88937370	1	NC_035077.1	5572181	G	T	0.278689	PolyHighResolution
Affx-88951575	1	NC_035077.1	5604459	G	A	0.057377	PolyHighResolution
Affx-88916386	1	NC_035077.1	5604618	G	A	0.0409836	PolyHighResolution
Affx-88941501	1	NC_035077.1	5630215	C	T	0.483333	PolyHighResolution
Affx-88960444	1	NC_035077.1	5682917	C	A	0.147541	PolyHighResolution
Affx-88933322	1	NC_035077.1	5778630	G	T	0.180328	PolyHighResolution
Affx-88915257	1	NC_035077.1	5889520	A	C	0.0901639	PolyHighResolution
Affx-88957096	1	NC_035077.1	5901354	A	G	0.0491803	Other
Affx-88924206	1	NC_035077.1	5952554	C	T	0.229508	PolyHighResolution
Affx-88961614	1	NC_035077.1	5970221	G	T	0.467213	PolyHighResolution
Affx-88915040	1	NC_035077.1	5979801	C	T	0.0737705	PolyHighResolution
Affx-88930417	1	NC_035077.1	5994346	A	C	0.139344	PolyHighResolution
Affx-88942675	1	NC_035077.1	6195036	C	A	0.221311	PolyHighResolution
Affx-88951912	1	NC_035077.1	6288824	C	T	0.188525	PolyHighResolution
Affx-88914732	1	NC_035077.1	6521105	C	T	0.221311	PolyHighResolution
Affx-88956805	1	NC_035077.1	6532477	T	G	0.262295	PolyHighResolution
Affx-88929844	1	NC_035077.1	6589996	G	A	0.0901639	PolyHighResolution
Affx-88911007	1	NC_035077.1	6647818	C	A	0.409836	PolyHighResolution
Affx-88957982	1	NC_035077.1	6651751	C	A	0.45082	PolyHighResolution
Affx-88924670	1	NC_035077.1	6688998	G	A	0.204918	PolyHighResolution
Affx-88909529	1	NC_035077.1	6734285	T	C	0.0901639	PolyHighResolution
Affx-88919400	1	NC_035077.1	6796314	G	T	0.172131	PolyHighResolution
Affx-88913029	1	NC_035077.1	6825075	G	A	0.106557	PolyHighResolution
Affx-88921994	1	NC_035077.1	6840507	A	C	0.213115	PolyHighResolution
Affx-88909600	1	NC_035077.1	6964299	G	A	0.147541	PolyHighResolution
Affx-88960729	1	NC_035077.1	7004818	C	A	0.114754	PolyHighResolution
Affx-88955650	1	NC_035077.1	7034436	G	A	0.459016	PolyHighResolution
Affx-88954742	1	NC_035077.1	7119069	T	C	0.158333	CallRateBelowThreshold
Affx-88934299	1	NC_035077.1	7126079	C	A	0.319672	PolyHighResolution
Affx-88956023	1	NC_035077.1	7309166	T	C	0.295082	PolyHighResolution
Affx-88909931	1	NC_035077.1	7317803	C	T	0.393443	PolyHighResolution
Affx-88921933	1	NC_035077.1	7391411	A	G	0.47541	PolyHighResolution
Affx-88927600	1	NC_035077.1	7467884	C	A	0.172131	PolyHighResolution
Affx-88904834	1	NC_035077.1	7509717	A	G	0.258333	PolyHighResolution
Affx-88911638	1	NC_035077.1	7587274	A	C	0.491803	PolyHighResolution
Affx-88906231	1	NC_035077.1	7760461	G	A	0.0983607	PolyHighResolution
Affx-88905148	1	NC_035077.1	7807404	C	T	0.237705	PolyHighResolution
Affx-88920687	1	NC_035077.1	7807458	G	A	0.0655738	PolyHighResolution
Affx-88947239	1	NC_035077.1	7856239	G	A	0.0901639	PolyHighResolution
Affx-88928756	1	NC_035077.1	7862690	G	T	0.0491803	PolyHighResolution
Affx-88940256	1	NC_035077.1	8024123	C	T	0.0655738	NoMinoHom
Affx-88918662	1	NC_035077.1	8164528	T	C	0.47541	PolyHighResolution
Affx-88911300	1	NC_035077.1	8171069	G	T	0.434426	PolyHighResolution
Affx-88958456	1	NC_035077.1	8200544	A	G	0.188525	PolyHighResolution
Affx-88912529	1	NC_035077.1	8209043	T	C	0.401639	PolyHighResolution
Affx-88942358	1	NC_035077.1	8211544	C	T	0.0819672	PolyHighResolution
Affx-88936114	1	NC_035077.1	8222630	C	T	0.057377	PolyHighResolution
Affx-88936261	1	NC_035077.1	8232668	A	G	0.0737705	PolyHighResolution
Affx-88944749	1	NC_035077.1	8239508	A	G	0.360656	PolyHighResolution
Affx-88943837	1	NC_035077.1	8239632	T	G	0.278689	PolyHighResolution
Affx-88938626	1	NC_035077.1	8244438	G	T	0.172131	PolyHighResolution
Affx-88935814	1	NC_035077.1	8305431	G	A	0.344262	PolyHighResolution
Affx-88908615	1	NC_035077.1	8311072	A	C	0.131148	PolyHighResolution
Affx-88932719	1	NC_035077.1	8317402	G	T	0.319672	PolyHighResolution
Affx-88924452	1	NC_035077.1	8326196	G	A	0.295082	PolyHighResolution
Affx-88949692	1	NC_035077.1	8362256	C	T	0.0901639	PolyHighResolution
Affx-88926606	1	NC_035077.1	8461628	G	T	0.0163934	PolyHighResolution
Affx-88955014	1	NC_035077.1	8461647	A	G	0.278689	PolyHighResolution
Affx-88916742	1	NC_035077.1	8462015	G	C	0.0245902	NoMinoHom
Affx-88906656	1	NC_035077.1	8496789	C	A	0.229508	PolyHighResolution
Affx-88915429	1	NC_035077.1	8551222	G	T	0.188525	PolyHighResolution
Affx-88948348	1	NC_035077.1	8646163	G	A	0.00819672	NoMinoHom
Affx-88927237	1	NC_035077.1	8656738	G	A	0.0916667	PolyHighResolution
Affx-88959095	1	NC_035077.1	8692410	G	A	0.0491803	PolyHighResolution
Affx-88907359	1	NC_035077.1	8707450	T	G	0.393443	PolyHighResolution
Affx-88923643	1	NC_035077.1	8718594	A	C	0.213115	PolyHighResolution
Affx-88953939	1	NC_035077.1	8793563	G	A	0.442623	PolyHighResolution
Affx-88925030	1	NC_035077.1	8837985	C	A	0.139344	PolyHighResolution
Affx-88950384	1	NC_035077.1	8840432	C	A	0.147541	PolyHighResolution
Affx-88928072	1	NC_035077.1	8867554	G	T	0.0655738	PolyHighResolution
Affx-88957145	1	NC_035077.1	8895246	C	T	0.295082	PolyHighResolution
Affx-88904337	1	NC_035077.1	8931407	C	T	0.229508	PolyHighResolution
Affx-88955968	1	NC_035077.1	8948687	G	T	0.147541	PolyHighResolution
Affx-88916818	1	NC_035077.1	8968364	C	A	0.204918	PolyHighResolution
Affx-88911197	1	NC_035077.1	8984039	C	T	0.286885	PolyHighResolution
Affx-88945503	1	NC_035077.1	8984169	T	G	0.393443	PolyHighResolution
Affx-88915440	1	NC_035077.1	9030184	C	T	0.0163934	MonoHighResolution
Affx-88928951	1	NC_035077.1	9030283	A	G	0.0327869	PolyHighResolution
Affx-88960496	1	NC_035077.1	9091856	T	G	0.254098	PolyHighResolution
Affx-88950238	1	NC_035077.1	9129798	A	G	0.213115	PolyHighResolution
Affx-88955000	1	NC_035077.1	9150922	A	G	0.131148	PolyHighResolution
Affx-88955421	1	NC_035077.1	9161697	A	G	0.114754	PolyHighResolution
Affx-88953205	1	NC_035077.1	9165892	G	A	0.344262	PolyHighResolution
Affx-88925414	1	NC_035077.1	9217014	G	A	0.278689	PolyHighResolution
Affx-88938730	1	NC_035077.1	9265237	C	A	0.15	PolyHighResolution
Affx-88909226	1	NC_035077.1	9283101	T	C	0.0583333	PolyHighResolution
Affx-88909733	1	NC_035077.1	9329045	T	C	0.393443	PolyHighResolution
Affx-88958419	1	NC_035077.1	9331291	G	A	0.139344	PolyHighResolution
Affx-88957358	1	NC_035077.1	9341594	T	C	0.106557	PolyHighResolution
Affx-88945727	1	NC_035077.1	9395206	T	C	0.122951	PolyHighResolution
Affx-88933825	1	NC_035077.1	9413179	A	G	0.0409836	PolyHighResolution
Affx-88952286	1	NC_035077.1	9431533	T	C	0.114754	PolyHighResolution
Affx-88908752	1	NC_035077.1	9432197	C	A	0.409836	PolyHighResolution
Affx-88956911	1	NC_035077.1	9461427	G	A	0.434426	PolyHighResolution
Affx-88953390	1	NC_035077.1	9475051	G	A	0.286885	PolyHighResolution
Affx-88956776	1	NC_035077.1	9596798	A	C	0.42623	PolyHighResolution
Affx-88921381	1	NC_035077.1	9659002	A	C	0.221311	PolyHighResolution
Affx-88949967	1	NC_035077.1	9769257	G	A	0.266667	PolyHighResolution
Affx-88909677	1	NC_035077.1	9784139	C	A	0.45082	PolyHighResolution
Affx-88908468	1	NC_035077.1	9864542	G	A	0.344262	PolyHighResolution
Affx-88927959	1	NC_035077.1	9946258	C	T	0.47541	PolyHighResolution
Affx-88929039	1	NC_035077.1	9947248	G	T	0.116667	PolyHighResolution
Affx-88906271	1	NC_035077.1	10008064	G	A	0.344262	PolyHighResolution
Affx-88920260	1	NC_035077.1	10009031	T	C	0.106557	PolyHighResolution
Affx-88937326	1	NC_035077.1	10153439	G	T	0.163934	PolyHighResolution
Affx-88909911	1	NC_035077.1	10227208	G	T	0.163934	PolyHighResolution
Affx-88935024	1	NC_035077.1	10244917	T	C	0.122951	PolyHighResolution
Affx-88908626	1	NC_035077.1	10248211	T	C	0.106557	PolyHighResolution
Affx-88929098	1	NC_035077.1	10298293	C	A	0.467213	PolyHighResolution
Affx-88954715	1	NC_035077.1	10405758	C	A	0.155738	Other
Affx-88932511	1	NC_035077.1	10407535	C	T	0.166667	PolyHighResolution
Affx-88911654	1	NC_035077.1	10407809	A	G	0.42623	PolyHighResolution
Affx-88922526	1	NC_035077.1	10407860	T	G	0.245902	Other
Affx-88959158	1	NC_035077.1	10476486	T	G	0.459016	PolyHighResolution
Affx-88924341	1	NC_035077.1	10492616	G	T	0.204918	PolyHighResolution
Affx-88958661	1	NC_035077.1	10494294	T	G	0.196721	Other
Affx-88958706	1	NC_035077.1	10595235	C	T	0.0409836	PolyHighResolution
Affx-88935862	1	NC_035077.1	10646147	C	T	0.459016	PolyHighResolution
Affx-88936297	1	NC_035077.1	10646316	G	T	0.0983607	PolyHighResolution
Affx-88933211	1	NC_035077.1	10665465	C	T	0.475	PolyHighResolution
Affx-88941441	1	NC_035077.1	10928706	C	A	0.180328	PolyHighResolution
Affx-88934323	1	NC_035077.1	11098465	A	G	0.0737705	PolyHighResolution
Affx-88938256	1	NC_035077.1	11118951	C	A	0.0737705	PolyHighResolution
Affx-88942854	1	NC_035077.1	11125085	C	T	0.057377	PolyHighResolution
Affx-88943628	1	NC_035077.1	11154321	A	C	0.0819672	NoMinoHom
Affx-88918919	1	NC_035077.1	11296202	G	A	0.305085	PolyHighResolution
Affx-88917349	1	NC_035077.1	11297834	A	G	0.336066	PolyHighResolution
Affx-88946774	1	NC_035077.1	11310417	T	C	0.5	PolyHighResolution
Affx-88944985	1	NC_035077.1	11320840	G	A	0.0983607	PolyHighResolution
Affx-88955088	1	NC_035077.1	11342472	C	T	0.139344	PolyHighResolution
Affx-88949471	1	NC_035077.1	11342535	G	A	0.0245902	PolyHighResolution
Affx-88909580	1	NC_035077.1	11407107	A	C	0.344262	PolyHighResolution
Affx-88948412	1	NC_035077.1	11407428	G	A	0.368852	PolyHighResolution
Affx-88910892	1	NC_035077.1	11414710	C	T	0.0327869	PolyHighResolution
Affx-88911184	1	NC_035077.1	11420024	T	G	0.303279	PolyHighResolution
Affx-88906823	1	NC_035077.1	11420079	A	C	0.0245902	PolyHighResolution
Affx-88911000	1	NC_035077.1	11427128	A	G	0.229508	PolyHighResolution
Affx-88961485	1	NC_035077.1	11481895	C	A	0.409836	PolyHighResolution
Affx-88935386	1	NC_035077.1	11483806	G	A	0.418033	PolyHighResolution
Affx-88907232	1	NC_035077.1	11495211	G	T	0.418033	PolyHighResolution
Affx-88920941	1	NC_035077.1	11499897	C	T	0.47541	PolyHighResolution
Affx-88951520	1	NC_035077.1	11515606	A	G	0.254098	CallRateBelowThreshold
Affx-88951420	1	NC_035077.1	11526871	C	A	0.163934	PolyHighResolution
Affx-88944694	1	NC_035077.1	11583296	A	C	0.47541	PolyHighResolution
Affx-88954785	1	NC_035077.1	11597161	C	T	0.0819672	PolyHighResolution
Affx-88924340	1	NC_035077.1	11606671	A	G	0.5	PolyHighResolution
Affx-88942712	1	NC_035077.1	11663825	C	T	0.0327869	PolyHighResolution
Affx-88939994	1	NC_035077.1	11715856	T	C	0.0491803	PolyHighResolution
Affx-88942160	1	NC_035077.1	11740852	A	G	0.204918	PolyHighResolution
Affx-88945027	1	NC_035077.1	11744798	T	C	0.163934	PolyHighResolution
Affx-88913505	1	NC_035077.1	11771864	C	T	0.057377	PolyHighResolution
Affx-88923061	1	NC_035077.1	11790852	T	C	0.147541	PolyHighResolution
Affx-88918970	1	NC_035077.1	11900708	T	C	0.204918	PolyHighResolution
Affx-88921356	1	NC_035077.1	11903457	T	G	0.270492	PolyHighResolution
Affx-88953335	1	NC_035077.1	11966954	G	A	0.295082	PolyHighResolution
Affx-88948247	1	NC_035077.1	11974224	A	C	0.344262	PolyHighResolution
Affx-88926019	1	NC_035077.1	11988547	C	A	0.0245902	Other
Affx-88953395	1	NC_035077.1	11989819	T	G	0.229508	PolyHighResolution
Affx-88949766	1	NC_035077.1	11990330	G	A	0.0819672	PolyHighResolution
Affx-88952181	1	NC_035077.1	11990587	C	T	0.327869	PolyHighResolution
Affx-88925679	1	NC_035077.1	11990727	C	T	0.254098	PolyHighResolution
Affx-88924981	1	NC_035077.1	11991844	A	G	0.213115	PolyHighResolution
Affx-88940829	1	NC_035077.1	11993081	C	T	0.025	PolyHighResolution
Affx-88917418	1	NC_035077.1	11993701	T	G	0.221311	PolyHighResolution
Affx-88924098	1	NC_035077.1	12217516	T	G	0.0491803	PolyHighResolution
Affx-88932491	1	NC_035077.1	12239883	C	T	0.0491803	PolyHighResolution
Affx-88955310	1	NC_035077.1	12244986	A	G	0.122951	PolyHighResolution
Affx-88936990	1	NC_035077.1	12300350	G	A	0.0409836	PolyHighResolution
Affx-88956430	1	NC_035077.1	12329058	G	T	0.45082	PolyHighResolution
Affx-88930217	1	NC_035077.1	12402343	C	T	0.0983607	PolyHighResolution
Affx-88904856	1	NC_035077.1	12475530	T	G	0.131148	PolyHighResolution
Affx-88948663	1	NC_035077.1	12477757	G	A	0.172131	PolyHighResolution
Affx-88930873	1	NC_035077.1	12478975	G	T	0.122951	PolyHighResolution
Affx-88909635	1	NC_035077.1	12497930	C	T	0.147541	PolyHighResolution
Affx-88920069	1	NC_035077.1	12501907	C	T	0.131148	PolyHighResolution
Affx-88918257	1	NC_035077.1	12671231	C	A	0.208333	PolyHighResolution
Affx-88905600	1	NC_035077.1	12792123	T	G	0.0737705	PolyHighResolution
Affx-88904378	1	NC_035077.1	12959041	T	C	0.0327869	PolyHighResolution
Affx-88921725	1	NC_035077.1	12971126	T	C	0.204918	PolyHighResolution
Affx-88911547	1	NC_035077.1	12972069	C	T	0.196721	PolyHighResolution
Affx-88917680	1	NC_035077.1	12972713	C	T	0.262295	PolyHighResolution
Affx-88934584	1	NC_035077.1	12975265	C	T	0.237705	PolyHighResolution
Affx-88939523	1	NC_035077.1	13004416	G	A	0.385246	PolyHighResolution
Affx-88945336	1	NC_035077.1	13060295	T	C	0.122951	PolyHighResolution
Affx-88954867	1	NC_035077.1	13067560	C	A	0.303279	PolyHighResolution
Affx-88909085	1	NC_035077.1	13073225	T	G	0.286885	PolyHighResolution
Affx-88905013	1	NC_035077.1	13083061	C	A	0.131148	PolyHighResolution
Affx-88908805	1	NC_035077.1	13098395	G	T	0.0245902	PolyHighResolution
Affx-88917556	1	NC_035077.1	13113443	C	T	0.262295	PolyHighResolution
Affx-88957970	1	NC_035077.1	13147413	C	A	0.221311	PolyHighResolution
Affx-88955166	1	NC_035077.1	13174618	A	C	0.180328	PolyHighResolution
Affx-88958341	1	NC_035077.1	13224642	C	A	0.393443	PolyHighResolution
Affx-88924243	1	NC_035077.1	13231191	C	T	0.459016	PolyHighResolution
Affx-88952517	1	NC_035077.1	13231228	G	T	0.483607	Other
Affx-88957542	1	NC_035077.1	13257182	T	C	0.5	PolyHighResolution
Affx-88929023	1	NC_035077.1	13374882	C	A	0.155738	PolyHighResolution
Affx-88921247	1	NC_035077.1	13400868	G	T	0.418033	PolyHighResolution
Affx-88959035	1	NC_035077.1	13411964	T	C	0.434426	PolyHighResolution
Affx-88935566	1	NC_035077.1	13416782	G	A	0.336066	PolyHighResolution
Affx-88950331	1	NC_035077.1	13491045	C	T	0.125	PolyHighResolution
Affx-88950209	1	NC_035077.1	13538532	T	G	0.163934	PolyHighResolution
Affx-88924140	1	NC_035077.1	13541508	T	C	0.180328	PolyHighResolution
Affx-88924825	1	NC_035077.1	13596515	C	T	0.368852	PolyHighResolution
Affx-88949338	1	NC_035077.1	13656298	T	C	0.237705	PolyHighResolution
Affx-88926849	1	NC_035077.1	13661476	C	A	0.483607	PolyHighResolution
Affx-88926746	1	NC_035077.1	13682739	A	C	0.491803	PolyHighResolution
Affx-88924940	1	NC_035077.1	13865686	C	T	0.237705	PolyHighResolution
Affx-88928075	1	NC_035077.1	13941273	A	C	0.131148	PolyHighResolution
Affx-88948220	1	NC_035077.1	14020687	G	A	0.0409836	PolyHighResolution
Affx-88932872	1	NC_035077.1	14020944	G	T	0.196721	PolyHighResolution
Affx-88910044	1	NC_035077.1	14038631	G	A	0.344262	PolyHighResolution
Affx-88957240	1	NC_035077.1	14109978	G	T	0.254098	PolyHighResolution
Affx-88945550	1	NC_035077.1	14120595	G	A	0.0983607	CallRateBelowThreshold
Affx-88949412	1	NC_035077.1	14121021	T	G	0.0666667	PolyHighResolution
Affx-88952876	1	NC_035077.1	14132834	C	T	0.319672	PolyHighResolution
Affx-88950718	1	NC_035077.1	14132859	A	C	0.42623	PolyHighResolution
Affx-88955454	1	NC_035077.1	14176256	C	T	0.183333	PolyHighResolution
Affx-88941213	1	NC_035077.1	14182851	G	A	0.0901639	PolyHighResolution
Affx-88913555	1	NC_035077.1	14234383	C	T	0.0737705	NoMinoHom
Affx-88920663	1	NC_035077.1	14316265	A	C	0.467213	PolyHighResolution
Affx-88936988	1	NC_035077.1	14318902	C	T	0.139344	PolyHighResolution
Affx-88940987	1	NC_035077.1	14410278	C	T	0.221311	PolyHighResolution
Affx-88956428	1	NC_035077.1	14516095	C	T	0.360656	PolyHighResolution
Affx-88939928	1	NC_035077.1	14589682	A	G	0.286885	PolyHighResolution
Affx-88929903	1	NC_035077.1	14591587	A	C	0.0983607	PolyHighResolution
Affx-88932665	1	NC_035077.1	14622935	A	C	0.147541	PolyHighResolution
Affx-88912406	1	NC_035077.1	14775111	T	C	0.327869	PolyHighResolution
Affx-88942694	1	NC_035077.1	14798330	A	G	0.216667	PolyHighResolution
Affx-88910023	1	NC_035077.1	14885664	G	A	0.221311	PolyHighResolution
Affx-88947499	1	NC_035077.1	14885737	C	T	0.316667	PolyHighResolution
Affx-88941636	1	NC_035077.1	14885864	T	G	0.163934	PolyHighResolution
Affx-88931575	1	NC_035077.1	14889137	G	A	0.0737705	NoMinoHom
Affx-88913772	1	NC_035077.1	14889647	T	G	0.483607	PolyHighResolution
Affx-88910465	1	NC_035077.1	14913237	T	C	0.0819672	PolyHighResolution
Affx-88941902	1	NC_035077.1	14914404	G	A	0.221311	PolyHighResolution
Affx-88914098	1	NC_035077.1	14955147	A	C	0.180328	PolyHighResolution
Affx-88955211	1	NC_035077.1	15020470	C	T	0.141667	PolyHighResolution
Affx-88922984	1	NC_035077.1	15020583	G	A	0.139344	PolyHighResolution
Affx-88923140	1	NC_035077.1	15023043	C	T	0.0655738	PolyHighResolution
Affx-88936629	1	NC_035077.1	15023061	G	A	0.0163934	PolyHighResolution
Affx-88929973	1	NC_035077.1	15064344	G	A	0.163934	PolyHighResolution
Affx-88922454	1	NC_035077.1	15082058	A	C	0.360656	PolyHighResolution
Affx-88931911	1	NC_035077.1	15174414	G	A	0.139344	PolyHighResolution
Affx-88908268	1	NC_035077.1	15228185	T	C	0.393443	PolyHighResolution
Affx-88913112	1	NC_035077.1	15288038	G	T	0.368852	PolyHighResolution
Affx-88916534	1	NC_035077.1	15321171	G	A	0.147541	PolyHighResolution
Affx-88929804	1	NC_035077.1	15347698	C	A	0.114754	PolyHighResolution
Affx-88953086	1	NC_035077.1	15347766	A	G	0.360656	PolyHighResolution
Affx-88944120	1	NC_035077.1	15354910	C	T	0.0655738	PolyHighResolution
Affx-88959688	1	NC_035077.1	15387763	A	G	0.2	PolyHighResolution
Affx-88938309	1	NC_035077.1	15431791	A	G	0.467213	PolyHighResolution
Affx-88959842	1	NC_035077.1	15441431	C	T	0.434426	PolyHighResolution
Affx-88924092	1	NC_035077.1	15441538	G	T	0.0983607	PolyHighResolution
Affx-88904741	1	NC_035077.1	15466252	C	T	0.434426	PolyHighResolution
Affx-88954978	1	NC_035077.1	15509943	A	C	0.254098	PolyHighResolution
Affx-88926569	1	NC_035077.1	15602285	G	T	0.0737705	PolyHighResolution
Affx-88915383	1	NC_035077.1	15609766	G	T	0.409836	PolyHighResolution
Affx-88929908	1	NC_035077.1	15611185	T	C	0.0655738	PolyHighResolution
Affx-88908842	1	NC_035077.1	15626569	A	G	0.467213	PolyHighResolution
Affx-88946309	1	NC_035077.1	15630119	T	C	0.0983607	PolyHighResolution
Affx-88948827	1	NC_035077.1	15630147	T	C	0.434426	PolyHighResolution
Affx-88909593	1	NC_035077.1	15649923	T	G	0.401639	PolyHighResolution
Affx-88917424	1	NC_035077.1	15671624	T	G	0.0163934	PolyHighResolution
Affx-88930943	1	NC_035077.1	15673345	T	G	0.262295	PolyHighResolution
Affx-88917182	1	NC_035077.1	15687951	C	T	0.0983607	PolyHighResolution
Affx-88912162	1	NC_035077.1	15688355	A	C	0.409836	PolyHighResolution
Affx-88905915	1	NC_035077.1	15688881	A	C	0.0416667	PolyHighResolution
Affx-88945289	1	NC_035077.1	15737743	A	G	0.393443	PolyHighResolution
Affx-88928576	1	NC_035077.1	15743528	G	T	0.278689	PolyHighResolution
Affx-88932557	1	NC_035077.1	15774116	C	A	0.057377	PolyHighResolution
Affx-88945492	1	NC_035077.1	15778438	T	G	0.0327869	PolyHighResolution
Affx-88914550	1	NC_035077.1	15794562	A	G	0.155738	PolyHighResolution
Affx-88920089	1	NC_035077.1	15795864	G	T	0.122951	PolyHighResolution
Affx-88913937	1	NC_035077.1	15796017	A	C	0.166667	PolyHighResolution
Affx-88910558	1	NC_035077.1	15845638	G	T	0.0737705	NoMinoHom
Affx-88936488	1	NC_035077.1	15922955	A	C	0.163934	Other
Affx-88924442	1	NC_035077.1	15961660	G	A	0.163934	OffTargetVariant
Affx-88961556	1	NC_035077.1	15979633	G	T	0.319672	PolyHighResolution
Affx-88916143	1	NC_035077.1	15996812	G	A	0.418033	PolyHighResolution
Affx-88943767	1	NC_035077.1	16011194	C	T	0.0327869	PolyHighResolution
Affx-88931828	1	NC_035077.1	16117029	G	A	0.418033	PolyHighResolution
Affx-88937517	1	NC_035077.1	16128608	T	C	0.057377	PolyHighResolution
Affx-88955162	1	NC_035077.1	16177682	C	T	0.0409836	PolyHighResolution
Affx-88910302	1	NC_035077.1	16217894	C	A	0.377049	PolyHighResolution
Affx-88915669	1	NC_035077.1	16621105	A	C	0.131148	PolyHighResolution
Affx-88934553	1	NC_035077.1	16645975	C	T	0.0245902	PolyHighResolution
Affx-88917213	1	NC_035077.1	16662523	A	G	0.35	Other
Affx-88937378	1	NC_035077.1	16985090	T	C	0.237705	PolyHighResolution
Affx-88931986	1	NC_035077.1	16985156	T	C	0.409836	PolyHighResolution
Affx-88943199	1	NC_035077.1	17039057	C	T	0.336066	PolyHighResolution
Affx-88951815	1	NC_035077.1	17039143	G	A	0.491803	PolyHighResolution
Affx-88949910	1	NC_035077.1	17039194	C	T	0.0409836	PolyHighResolution
Affx-88909208	1	NC_035077.1	17041934	G	A	0.459016	Other
Affx-88918169	1	NC_035077.1	17042045	T	C	0.459016	PolyHighResolution
Affx-88911681	1	NC_035077.1	17042550	C	T	0.229508	PolyHighResolution
Affx-88947739	1	NC_035077.1	17065186	G	T	0.311475	PolyHighResolution
Affx-88947507	1	NC_035077.1	17074005	C	T	0.47541	PolyHighResolution
Affx-88906914	1	NC_035077.1	17119659	G	A	0.057377	PolyHighResolution
Affx-88951183	1	NC_035077.1	17121704	A	C	0.139344	PolyHighResolution
Affx-88923109	1	NC_035077.1	17133916	G	A	0.391667	PolyHighResolution
Affx-88945923	1	NC_035077.1	17140753	G	A	0.188525	PolyHighResolution
Affx-88923438	1	NC_035077.1	17151344	C	T	0.377049	PolyHighResolution
Affx-88909675	1	NC_035077.1	17200644	G	A	0.0737705	PolyHighResolution
Affx-88932915	1	NC_035077.1	17207806	A	C	0.229508	PolyHighResolution
Affx-88954550	1	NC_035077.1	17211705	C	A	0.0737705	PolyHighResolution
Affx-88955272	1	NC_035077.1	17212069	G	A	0.0737705	PolyHighResolution
Affx-88918382	1	NC_035077.1	17220807	T	C	0.204918	PolyHighResolution
Affx-88926051	1	NC_035077.1	17256982	C	T	0.442623	PolyHighResolution
Affx-88927202	1	NC_035077.1	17257033	A	G	0.0983607	PolyHighResolution
Affx-88954816	1	NC_035077.1	17270018	G	A	0.0655738	NoMinoHom
Affx-88911484	1	NC_035077.1	17305384	C	A	0.0983607	NoMinoHom
Affx-88913907	1	NC_035077.1	17334048	A	C	0.467213	PolyHighResolution
Affx-88910470	1	NC_035077.1	17334217	A	C	0.0666667	NoMinoHom
Affx-88926451	1	NC_035077.1	17364786	C	T	0.0245902	NoMinoHom
Affx-88946080	1	NC_035077.1	17364789	C	T	0.0655738	NoMinoHom
Affx-88927993	1	NC_035077.1	17365183	G	A	0.352459	PolyHighResolution
Affx-88916164	1	NC_035077.1	17375007	T	C	0.106557	PolyHighResolution
Affx-88916983	1	NC_035077.1	17375177	G	A	0.0737705	PolyHighResolution
Affx-88926810	1	NC_035077.1	17403121	T	G	0.483607	PolyHighResolution
Affx-88904421	1	NC_035077.1	17427361	A	G	0.139344	PolyHighResolution
Affx-88961262	1	NC_035077.1	17498786	A	G	0.47541	PolyHighResolution
Affx-88930612	1	NC_035077.1	17507492	T	C	0.434426	PolyHighResolution
Affx-88955519	1	NC_035077.1	17532035	C	A	0.229508	PolyHighResolution
Affx-88953699	1	NC_035077.1	17576961	G	A	0.163934	PolyHighResolution
Affx-88916641	1	NC_035077.1	17676993	C	T	0.163934	PolyHighResolution
Affx-88916704	1	NC_035077.1	17683409	G	T	0.0983607	PolyHighResolution
Affx-88952749	1	NC_035077.1	17686204	T	C	0.196721	PolyHighResolution
Affx-88935361	1	NC_035077.1	17691804	G	A	0.0409836	NoMinoHom
Affx-88936866	1	NC_035077.1	17693023	C	T	0.163934	NoMinoHom
Affx-88949901	1	NC_035077.1	17699310	T	A	0.163934	Other
Affx-88943575	1	NC_035077.1	17725724	G	A	0.188525	Other
Affx-88909159	1	NC_035077.1	17735287	C	A	0.336066	PolyHighResolution
Affx-88949500	1	NC_035077.1	17753746	C	T	0.0327869	PolyHighResolution
Affx-88906882	1	NC_035077.1	17807244	C	A	0.057377	PolyHighResolution
Affx-88936126	1	NC_035077.1	17817656	C	T	0.418033	PolyHighResolution
Affx-88923576	1	NC_035077.1	17837360	G	A	0.0163934	NoMinoHom
Affx-88912903	1	NC_035077.1	17837488	G	A	0.0983607	PolyHighResolution
Affx-88949952	1	NC_035077.1	17844816	C	T	0.0409836	PolyHighResolution
Affx-88961286	1	NC_035077.1	17945324	G	A	0.278689	PolyHighResolution
Affx-88951390	1	NC_035077.1	17958743	G	T	0.106557	NoMinoHom
Affx-88924861	1	NC_035077.1	17960801	G	T	0.172131	PolyHighResolution
Affx-88949659	1	NC_035077.1	17961257	T	C	0.286885	PolyHighResolution
Affx-88937096	1	NC_035077.1	17964629	C	A	0.114754	PolyHighResolution
Affx-88908796	1	NC_035077.1	17994640	T	C	0.375	PolyHighResolution
Affx-88911390	1	NC_035077.1	18020581	C	T	0.155738	PolyHighResolution
Affx-88938183	1	NC_035077.1	18025719	C	A	0.0327869	PolyHighResolution
Affx-88934875	1	NC_035077.1	18070462	G	A	0.0409836	PolyHighResolution
Affx-88935501	1	NC_035077.1	18123411	T	C	0.0655738	PolyHighResolution
Affx-88929828	1	NC_035077.1	18201246	C	T	0.0901639	PolyHighResolution
Affx-88910076	1	NC_035077.1	18204333	A	G	0.0819672	PolyHighResolution
Affx-88940257	1	NC_035077.1	18222097	T	G	0.360656	PolyHighResolution
Affx-88923923	1	NC_035077.1	18230142	G	A	0.0901639	PolyHighResolution
Affx-88941064	1	NC_035077.1	18232191	G	A	0.163934	PolyHighResolution
Affx-88914840	1	NC_035077.1	18289530	T	C	0.254098	PolyHighResolution
Affx-88918986	1	NC_035077.1	18298342	G	A	0.139344	PolyHighResolution
Affx-88953249	1	NC_035077.1	18301395	C	T	0.295082	PolyHighResolution
Affx-88942981	1	NC_035077.1	18341507	T	C	0.188525	PolyHighResolution
Affx-88936170	1	NC_035077.1	18364954	G	T	0.0819672	PolyHighResolution
Affx-88951286	1	NC_035077.1	18387369	G	C	0.0163934	CallRateBelowThreshold
Affx-88950156	1	NC_035077.1	18399666	C	T	0.0983607	PolyHighResolution
Affx-88955263	1	NC_035077.1	18418428	C	T	0.442623	PolyHighResolution
Affx-88959812	1	NC_035077.1	18447140	G	A	0.327869	PolyHighResolution
Affx-88955474	1	NC_035077.1	18449317	A	C	0.459016	PolyHighResolution
Affx-88945041	1	NC_035077.1	18478043	G	T	0.245902	PolyHighResolution
Affx-88930428	1	NC_035077.1	18480468	C	A	0.131148	PolyHighResolution
Affx-88918874	1	NC_035077.1	18488656	A	G	0.122951	PolyHighResolution
Affx-88907020	1	NC_035077.1	18533944	T	C	0.245902	PolyHighResolution
Affx-88928104	1	NC_035077.1	18600659	A	G	0.131148	PolyHighResolution
Affx-88956735	1	NC_035077.1	18643718	C	T	0.0737705	PolyHighResolution
Affx-88927083	1	NC_035077.1	18643909	T	G	0.229508	PolyHighResolution
Affx-88936166	1	NC_035077.1	18758790	G	A	0.057377	PolyHighResolution
Affx-88919734	1	NC_035077.1	18758822	T	G	0.147541	PolyHighResolution
Affx-88943504	1	NC_035077.1	18769232	G	T	0.172131	PolyHighResolution
Affx-88955091	1	NC_035077.1	18772949	G	T	0.0655738	PolyHighResolution
Affx-88947307	1	NC_035077.1	18780760	C	T	0.0819672	PolyHighResolution
Affx-88938383	1	NC_035077.1	18792214	A	G	0.196721	PolyHighResolution
Affx-88942014	1	NC_035077.1	18822444	A	C	0.147541	Other
Affx-88950188	1	NC_035077.1	18882352	G	T	0.401639	PolyHighResolution
Affx-88923122	1	NC_035077.1	18882540	C	A	0.278689	PolyHighResolution
Affx-88958685	1	NC_035077.1	18904811	G	A	0.262295	PolyHighResolution
Affx-88905444	1	NC_035077.1	18933178	G	A	0.0901639	PolyHighResolution
Affx-88947143	1	NC_035077.1	19029848	G	A	0.057377	PolyHighResolution
Affx-88935693	1	NC_035077.1	19081025	A	C	0.467213	PolyHighResolution
Affx-88928177	1	NC_035077.1	19170747	T	G	0.336066	PolyHighResolution
Affx-88913042	1	NC_035077.1	19246578	G	T	0.0491803	PolyHighResolution
Affx-88935775	1	NC_035077.1	19261857	C	T	0.319672	PolyHighResolution
Affx-88909282	1	NC_035077.1	19357635	G	T	0.147541	PolyHighResolution
Affx-88932440	1	NC_035077.1	19380803	C	T	0.106557	PolyHighResolution
Affx-88937891	1	NC_035077.1	19384196	A	C	0.327869	PolyHighResolution
Affx-88929439	1	NC_035077.1	19438147	G	A	0.147541	PolyHighResolution
Affx-88941462	1	NC_035077.1	19472705	G	A	0.401639	PolyHighResolution
Affx-88958388	1	NC_035077.1	19490021	A	G	0.491525	CallRateBelowThreshold
Affx-88936728	1	NC_035077.1	19505284	T	G	0.0327869	PolyHighResolution
Affx-88955818	1	NC_035077.1	19550592	C	T	0.155738	PolyHighResolution
Affx-88932961	1	NC_035077.1	19561671	T	C	0.237705	PolyHighResolution
Affx-88920571	1	NC_035077.1	19561751	G	A	0.213115	PolyHighResolution
Affx-88918306	1	NC_035077.1	19572759	C	T	0.0491803	PolyHighResolution
Affx-88931138	1	NC_035077.1	19694865	T	C	0.442623	PolyHighResolution
Affx-88923241	1	NC_035077.1	19776963	C	T	0.491803	PolyHighResolution
Affx-88948640	1	NC_035077.1	19777025	C	A	0.155738	PolyHighResolution
Affx-88947417	1	NC_035077.1	19790053	G	T	0.155738	PolyHighResolution
Affx-88931402	1	NC_035077.1	19794549	G	T	0.131148	PolyHighResolution
Affx-88912480	1	NC_035077.1	19795315	C	T	0.0737705	PolyHighResolution
Affx-88953656	1	NC_035077.1	19841098	G	T	0.163934	CallRateBelowThreshold
Affx-88952875	1	NC_035077.1	19940716	T	C	0.360656	PolyHighResolution
Affx-88922729	1	NC_035077.1	20047842	T	C	0.483607	PolyHighResolution
Affx-88927789	1	NC_035077.1	20047945	G	A	0.336066	PolyHighResolution
Affx-88944436	1	NC_035077.1	20059125	A	G	0.467213	PolyHighResolution
Affx-88927058	1	NC_035077.1	20129753	T	C	0.352459	CallRateBelowThreshold
Affx-88955836	1	NC_035077.1	20271522	C	T	0.344262	PolyHighResolution
Affx-88960637	1	NC_035077.1	20279808	G	A	0.131148	PolyHighResolution
Affx-88944211	1	NC_035077.1	20375556	G	T	0.286885	PolyHighResolution
Affx-88910419	1	NC_035077.1	20375657	C	A	0.459016	PolyHighResolution
Affx-88927911	1	NC_035077.1	20468349	C	A	0.377049	PolyHighResolution
Affx-88946046	1	NC_035077.1	20481669	T	G	0.057377	PolyHighResolution
Affx-88950814	1	NC_035077.1	20535658	A	G	0.344262	PolyHighResolution
Affx-88946006	1	NC_035077.1	20535991	G	T	0.114754	PolyHighResolution
Affx-88921706	1	NC_035077.1	20536768	C	T	0.0901639	PolyHighResolution
Affx-88935402	1	NC_035077.1	20538239	T	G	0.106557	PolyHighResolution
Affx-88932887	1	NC_035077.1	20539069	A	C	0.385246	PolyHighResolution
Affx-88959599	1	NC_035077.1	20545070	G	A	0.106557	PolyHighResolution
Affx-88951824	1	NC_035077.1	20568859	A	G	0.491803	PolyHighResolution
Affx-88929298	1	NC_035077.1	20627282	C	T	0.270492	CallRateBelowThreshold
Affx-88922407	1	NC_035077.1	20634222	G	A	0.122951	PolyHighResolution
Affx-88913519	1	NC_035077.1	20642696	G	A	0.122951	PolyHighResolution
Affx-88910677	1	NC_035077.1	20649901	T	C	0.213115	PolyHighResolution
Affx-88925269	1	NC_035077.1	20655930	C	T	0.0491803	PolyHighResolution
Affx-88932223	1	NC_035077.1	20656296	C	T	0.360656	PolyHighResolution
Affx-88937795	1	NC_035077.1	20656494	G	A	0.0737705	CallRateBelowThreshold
Affx-88949590	1	NC_035077.1	20690921	A	G	0.35	PolyHighResolution
Affx-88923841	1	NC_035077.1	20709387	A	C	0.401639	PolyHighResolution
Affx-88950652	1	NC_035077.1	20754459	A	C	0.196721	PolyHighResolution
Affx-88908825	1	NC_035077.1	20768578	G	A	0.0655738	Other
Affx-88947066	1	NC_035077.1	20788213	C	T	0.057377	PolyHighResolution
Affx-88936855	1	NC_035077.1	20807338	T	C	0.456897	CallRateBelowThreshold
Affx-88918953	1	NC_035077.1	20812756	G	A	0.139344	PolyHighResolution
Affx-88928579	1	NC_035077.1	20816897	G	T	0.327869	PolyHighResolution
Affx-88923277	1	NC_035077.1	20817795	A	G	0.409836	PolyHighResolution
Affx-88942295	1	NC_035077.1	20834503	C	T	0.147541	PolyHighResolution
Affx-88947377	1	NC_035077.1	20872308	C	T	0.131148	PolyHighResolution
Affx-88953826	1	NC_035077.1	20932894	G	A	0.057377	PolyHighResolution
Affx-88914239	1	NC_035077.1	20966828	A	C	0.254098	PolyHighResolution
Affx-88954163	1	NC_035077.1	21006035	T	C	0.122951	PolyHighResolution
Affx-88915732	1	NC_035077.1	21049447	G	A	0.344262	PolyHighResolution
Affx-88941469	1	NC_035077.1	21104846	A	G	0.393443	Other
Affx-88914862	1	NC_035077.1	21104965	G	A	0.221311	PolyHighResolution
Affx-88916378	1	NC_035077.1	21119424	T	G	0.319672	PolyHighResolution
Affx-88906105	1	NC_035077.1	21128425	C	T	0.180328	PolyHighResolution
Affx-88947813	1	NC_035077.1	21167725	G	A	0.196721	PolyHighResolution
Affx-88946342	1	NC_035077.1	21191535	T	C	0.254098	PolyHighResolution
Affx-88934474	1	NC_035077.1	21232851	G	T	0.0655738	PolyHighResolution
Affx-88958217	1	NC_035077.1	21247529	T	C	0.319672	PolyHighResolution
Affx-88913819	1	NC_035077.1	21275820	C	A	0.401639	PolyHighResolution
Affx-88943280	1	NC_035077.1	21276668	T	C	0.377049	PolyHighResolution
Affx-88949704	1	NC_035077.1	21285775	C	T	0.163934	PolyHighResolution
Affx-88948493	1	NC_035077.1	21287612	C	T	0.47541	PolyHighResolution
Affx-88940205	1	NC_035077.1	21296871	A	G	0.344262	PolyHighResolution
Affx-88909984	1	NC_035077.1	21313159	A	C	0.5	OffTargetVariant
Affx-88955346	1	NC_035077.1	21346421	A	C	0.491803	PolyHighResolution
Affx-88916092	1	NC_035077.1	21378661	A	C	0.319672	PolyHighResolution
Affx-88956648	1	NC_035077.1	21478192	T	G	0.262295	PolyHighResolution
Affx-88909632	1	NC_035077.1	21485764	A	G	0.0901639	PolyHighResolution
Affx-88937577	1	NC_035077.1	21490497	G	A	0.0491803	PolyHighResolution
Affx-88915972	1	NC_035077.1	21490585	C	T	0.0819672	PolyHighResolution
Affx-88919832	1	NC_035077.1	21491944	A	G	0.245902	PolyHighResolution
Affx-88954970	1	NC_035077.1	21493808	A	C	0.213115	PolyHighResolution
Affx-88936090	1	NC_035077.1	21502519	T	G	0.213115	PolyHighResolution
Affx-88944619	1	NC_035077.1	21526262	T	C	0.155738	PolyHighResolution
Affx-88908860	1	NC_035077.1	21534680	A	C	0.0737705	PolyHighResolution
Affx-88930446	1	NC_035077.1	21534866	C	A	0.196721	PolyHighResolution
Affx-88915993	1	NC_035077.1	21537750	T	G	0.0655738	PolyHighResolution
Affx-88907091	1	NC_035077.1	21545391	T	C	0.0327869	PolyHighResolution
Affx-88959588	1	NC_035077.1	21546000	T	G	0.377049	PolyHighResolution
Affx-88935393	1	NC_035077.1	21609144	A	G	0.467213	PolyHighResolution
Affx-88946244	1	NC_035077.1	21616752	C	T	0.303279	PolyHighResolution
Affx-88936142	1	NC_035077.1	21623053	G	T	0.0327869	PolyHighResolution
Affx-88932279	1	NC_035077.1	21632612	T	A	0.311475	PolyHighResolution
Affx-88941634	1	NC_035077.1	21648930	C	T	0.0409836	PolyHighResolution
Affx-88959473	1	NC_035077.1	21675078	T	C	0.491803	PolyHighResolution
Affx-88955261	1	NC_035077.1	21679506	C	T	0.147541	PolyHighResolution
Affx-88932105	1	NC_035077.1	21723885	C	T	0.303279	PolyHighResolution
Affx-88939598	1	NC_035077.1	21727078	G	T	0.188525	PolyHighResolution
Affx-88940422	1	NC_035077.1	21784101	G	A	0.147541	Other
Affx-88932222	1	NC_035077.1	21800483	G	A	0.131148	Other
Affx-88913799	1	NC_035077.1	21840014	C	T	0.188525	PolyHighResolution
Affx-88930714	1	NC_035077.1	21846723	T	C	0.180328	PolyHighResolution
Affx-88924980	1	NC_035077.1	21855563	C	A	0.0737705	PolyHighResolution
Affx-88947497	1	NC_035077.1	21871631	C	T	0.0819672	PolyHighResolution
Affx-88959840	1	NC_035077.1	21919496	C	A	0.0819672	PolyHighResolution
Affx-88947334	1	NC_035077.1	21972033	G	A	0.262295	PolyHighResolution
Affx-88920347	1	NC_035077.1	22037039	C	A	0.458333	Other
Affx-88928896	1	NC_035077.1	22041704	G	T	0.180328	PolyHighResolution
Affx-88958942	1	NC_035077.1	22060202	T	G	0.368852	PolyHighResolution
Affx-88921551	1	NC_035077.1	22073046	C	A	0.122951	PolyHighResolution
Affx-88915183	1	NC_035077.1	22130437	G	A	0.114754	PolyHighResolution
Affx-88955314	1	NC_035077.1	22142563	G	A	0.0655738	PolyHighResolution
Affx-88955602	1	NC_035077.1	22156976	G	T	0.270492	PolyHighResolution
Affx-88909941	1	NC_035077.1	22319335	C	A	0.459016	PolyHighResolution
Affx-88928926	1	NC_035077.1	22362410	T	C	0.221311	PolyHighResolution
Affx-88930123	1	NC_035077.1	22402056	G	A	0.180328	PolyHighResolution
Affx-88936105	1	NC_035077.1	22445426	C	T	0.295082	PolyHighResolution
Affx-88906851	1	NC_035077.1	22465783	G	T	0.42623	PolyHighResolution
Affx-88934894	1	NC_035077.1	22511444	A	G	0.155738	PolyHighResolution
Affx-88912259	1	NC_035077.1	22551876	G	T	0.270492	PolyHighResolution
Affx-88913447	1	NC_035077.1	22574049	C	A	0.352459	PolyHighResolution
Affx-88916197	1	NC_035077.1	22616302	C	A	0.114754	PolyHighResolution
Affx-88924449	1	NC_035077.1	22628087	G	T	0.172131	PolyHighResolution
Affx-88921044	1	NC_035077.1	22654826	C	A	0.213115	PolyHighResolution
Affx-88908255	1	NC_035077.1	22655601	G	T	0.131148	PolyHighResolution
Affx-88942134	1	NC_035077.1	22691480	C	T	0.459016	PolyHighResolution
Affx-88909022	1	NC_035077.1	22706371	C	T	0.0819672	PolyHighResolution
Affx-88949557	1	NC_035077.1	22835406	C	A	0.114754	PolyHighResolution
Affx-88929752	1	NC_035077.1	22860280	G	A	0.360656	PolyHighResolution
Affx-88940224	1	NC_035077.1	22923102	G	A	0.459016	PolyHighResolution
Affx-88911178	1	NC_035077.1	23022212	G	T	0.163934	PolyHighResolution
Affx-88920421	1	NC_035077.1	23065374	C	T	0.057377	PolyHighResolution
Affx-88960376	1	NC_035077.1	23072749	A	G	0.270492	PolyHighResolution
Affx-88922565	1	NC_035077.1	23072820	C	T	0.0491803	PolyHighResolution
Affx-88955542	1	NC_035077.1	23118912	G	A	0.245902	PolyHighResolution
Affx-88916862	1	NC_035077.1	23121230	G	T	0.180328	PolyHighResolution
Affx-88906280	1	NC_035077.1	23128567	A	G	0.418033	PolyHighResolution
Affx-88913279	1	NC_035077.1	23133747	C	T	0.0327869	PolyHighResolution
Affx-88908379	1	NC_035077.1	23183704	A	C	0.122951	PolyHighResolution
Affx-88957981	1	NC_035077.1	23200557	T	G	0.344262	PolyHighResolution
Affx-88907949	1	NC_035077.1	23280565	G	T	0.442623	PolyHighResolution
Affx-88957625	1	NC_035077.1	23286376	C	T	0.0901639	PolyHighResolution
Affx-88931812	1	NC_035077.1	23303208	C	T	0.5	Other
Affx-88950155	1	NC_035077.1	23385213	A	G	0.418033	PolyHighResolution
Affx-88935552	1	NC_035077.1	23392906	A	G	0.0737705	PolyHighResolution
Affx-88932535	1	NC_035077.1	23440262	G	A	0.0983607	PolyHighResolution
Affx-88936289	1	NC_035077.1	23446739	T	C	0.401639	PolyHighResolution
Affx-88921031	1	NC_035077.1	23462450	G	A	0.418033	PolyHighResolution
Affx-88932065	1	NC_035077.1	23504387	A	C	0.42623	PolyHighResolution
Affx-88928293	1	NC_035077.1	23517538	A	G	0.175	PolyHighResolution
Affx-88953985	1	NC_035077.1	23536832	A	G	0.057377	Other
Affx-88917570	1	NC_035077.1	23546233	T	G	0.377049	PolyHighResolution
Affx-88937133	1	NC_035077.1	23586927	C	T	0.47541	PolyHighResolution
Affx-88927697	1	NC_035077.1	23633977	A	G	0.278689	PolyHighResolution
Affx-88922715	1	NC_035077.1	23685621	G	A	0.0901639	PolyHighResolution
Affx-88921758	1	NC_035077.1	23729612	A	G	0.204918	PolyHighResolution
Affx-88926074	1	NC_035077.1	23732050	T	C	0.221311	PolyHighResolution
Affx-88938764	1	NC_035077.1	23776966	C	T	0.483607	Other
Affx-88947042	1	NC_035077.1	23789830	A	G	0.114754	PolyHighResolution
Affx-88938736	1	NC_035077.1	23793782	G	A	0.122951	PolyHighResolution
Affx-88908614	1	NC_035077.1	23820126	T	G	0.5	PolyHighResolution
Affx-88926014	1	NC_035077.1	23869991	T	C	0.0655738	PolyHighResolution
Affx-88909954	1	NC_035077.1	23882008	G	T	0.221311	PolyHighResolution
Affx-88904941	1	NC_035077.1	23978731	G	T	0.336066	PolyHighResolution
Affx-88952879	1	NC_035077.1	24051382	A	T	0.057377	Other
Affx-88925574	1	NC_035077.1	24106315	A	G	0.0409836	PolyHighResolution
Affx-88943689	1	NC_035077.1	24170053	T	C	0.425	PolyHighResolution
Affx-88930936	1	NC_035077.1	24209066	C	A	0.131148	PolyHighResolution
Affx-88909382	1	NC_035077.1	24255685	A	C	0.114754	PolyHighResolution
Affx-88937827	1	NC_035077.1	24263698	T	C	0.204918	PolyHighResolution
Affx-88958652	1	NC_035077.1	24267736	C	T	0.311475	PolyHighResolution
Affx-88932941	1	NC_035077.1	24276679	T	C	0.237705	PolyHighResolution
Affx-88948814	1	NC_035077.1	24301801	A	G	0.196721	OffTargetVariant
Affx-88904779	1	NC_035077.1	24306234	A	C	0.180328	PolyHighResolution
Affx-88945317	1	NC_035077.1	24315439	C	A	0.0901639	PolyHighResolution
Affx-88928700	1	NC_035077.1	24334738	T	G	0.188525	PolyHighResolution
Affx-88923022	1	NC_035077.1	24394686	A	C	0.344262	PolyHighResolution
Affx-88904746	1	NC_035077.1	24436181	A	C	0.491667	CallRateBelowThreshold
Affx-88956821	1	NC_035077.1	24437875	C	A	0.37931	PolyHighResolution
Affx-88922486	1	NC_035077.1	24470185	C	T	0.295082	PolyHighResolution
Affx-88915317	1	NC_035077.1	24517690	T	G	0.0819672	PolyHighResolution
Affx-88941529	1	NC_035077.1	24521340	C	T	0.163934	PolyHighResolution
Affx-88951835	1	NC_035077.1	24543131	A	G	0.393443	PolyHighResolution
Affx-88913116	1	NC_035077.1	24559276	T	C	0.327869	PolyHighResolution
Affx-88927951	1	NC_035077.1	24581681	T	G	0.491803	PolyHighResolution
Affx-88944351	1	NC_035077.1	24632063	G	A	0.0655738	PolyHighResolution
Affx-88908903	1	NC_035077.1	24632214	C	A	0.319672	PolyHighResolution
Affx-88910593	1	NC_035077.1	24650265	T	C	0.147541	PolyHighResolution
Affx-88911076	1	NC_035077.1	24750487	C	A	0.336066	PolyHighResolution
Affx-88930468	1	NC_035077.1	24756265	G	A	0.0163934	PolyHighResolution
Affx-88916686	1	NC_035077.1	24757040	C	A	0.467213	PolyHighResolution
Affx-88925995	1	NC_035077.1	24757979	G	T	0.0655738	PolyHighResolution
Affx-88918220	1	NC_035077.1	24765374	C	A	0.0819672	PolyHighResolution
Affx-88956892	1	NC_035077.1	24807110	A	C	0.311475	PolyHighResolution
Affx-88911692	1	NC_035077.1	24887874	G	A	0.360656	PolyHighResolution
Affx-88960238	1	NC_035077.1	24900920	T	C	0.311475	PolyHighResolution
Affx-88928720	1	NC_035077.1	24925047	C	A	0.418033	PolyHighResolution
Affx-88949779	1	NC_035077.1	25010450	T	C	0.336066	PolyHighResolution
Affx-88917335	1	NC_035077.1	25021154	T	C	0.457627	PolyHighResolution
Affx-88914166	1	NC_035077.1	25033001	A	G	0.333333	PolyHighResolution
Affx-88960126	1	NC_035077.1	25042118	T	C	0.279661	PolyHighResolution
Affx-88917788	1	NC_035077.1	25056724	A	C	0.057377	NoMinoHom
Affx-88946040	1	NC_035077.1	25162607	C	A	0.352459	PolyHighResolution
Affx-88938920	1	NC_035077.1	25164936	G	A	0.139344	PolyHighResolution
Affx-88956808	1	NC_035077.1	25175927	T	G	0.131148	CallRateBelowThreshold
Affx-88960664	1	NC_035077.1	25251850	C	T	0.434426	PolyHighResolution
Affx-88905272	1	NC_035077.1	25264760	G	A	0.360656	PolyHighResolution
Affx-88921489	1	NC_035077.1	25275996	C	T	0.360656	Other
Affx-88958640	1	NC_035077.1	25278228	C	T	0.483607	PolyHighResolution
Affx-88914858	1	NC_035077.1	25282375	C	T	0.131148	PolyHighResolution
Affx-88931464	1	NC_035077.1	25337891	C	T	0.131148	PolyHighResolution
Affx-88908442	1	NC_035077.1	25354684	T	C	0.409836	PolyHighResolution
Affx-88941544	1	NC_035077.1	25356883	A	G	0.311475	PolyHighResolution
Affx-88927239	1	NC_035077.1	25390554	T	C	0.147541	PolyHighResolution
Affx-88945759	1	NC_035077.1	25408560	C	T	0.0819672	PolyHighResolution
Affx-88946703	1	NC_035077.1	25419671	C	T	0.45082	PolyHighResolution
Affx-88927644	1	NC_035077.1	25427024	C	A	0.459016	PolyHighResolution
Affx-88934469	1	NC_035077.1	25427106	A	C	0.483607	PolyHighResolution
Affx-88919336	1	NC_035077.1	25516813	T	G	0.057377	NoMinoHom
Affx-88908408	1	NC_035077.1	25542917	C	T	0.114754	NoMinoHom
Affx-88941334	1	NC_035077.1	25624712	C	A	0.106557	PolyHighResolution
Affx-88926959	1	NC_035077.1	25629046	C	T	0.180328	PolyHighResolution
Affx-88909936	1	NC_035077.1	25652236	G	A	0.237705	PolyHighResolution
Affx-88909764	1	NC_035077.1	25659587	C	A	0.0737705	PolyHighResolution
Affx-88957575	1	NC_035077.1	25668491	C	T	0.213115	PolyHighResolution
Affx-88948106	1	NC_035077.1	25723974	G	A	0.0491803	PolyHighResolution
Affx-88925911	1	NC_035077.1	25736736	A	G	0.196721	PolyHighResolution
Affx-88908466	1	NC_035077.1	25755871	C	A	0.319672	PolyHighResolution
Affx-88922294	1	NC_035077.1	25758554	T	G	0.278689	PolyHighResolution
Affx-88939078	1	NC_035077.1	25784907	G	A	0.262295	PolyHighResolution
Affx-88950656	1	NC_035077.1	25784940	T	C	0.286885	PolyHighResolution
Affx-88934642	1	NC_035077.1	25821906	A	G	0.35	PolyHighResolution
Affx-88943223	1	NC_035077.1	25841306	A	G	0.434426	PolyHighResolution
Affx-88915754	1	NC_035077.1	25899054	C	T	0.368852	PolyHighResolution
Affx-88927076	1	NC_035077.1	25908942	A	C	0.172131	PolyHighResolution
Affx-88942090	1	NC_035077.1	25994948	T	G	0.47541	PolyHighResolution
Affx-88912953	1	NC_035077.1	26013979	C	A	0.409836	PolyHighResolution
Affx-88919488	1	NC_035077.1	26038649	C	T	0.418033	PolyHighResolution
Affx-88941810	1	NC_035077.1	26099937	G	T	0.131148	PolyHighResolution
Affx-88955782	1	NC_035077.1	26130231	T	G	0.131148	PolyHighResolution
Affx-88957595	1	NC_035077.1	26142240	A	G	0.0491803	PolyHighResolution
Affx-88924784	1	NC_035077.1	26208193	C	A	0.229508	PolyHighResolution
Affx-88940635	1	NC_035077.1	26224458	G	A	0.0491803	PolyHighResolution
Affx-88941343	1	NC_035077.1	26278658	T	C	0.344262	PolyHighResolution
Affx-88912148	1	NC_035077.1	26302691	T	C	0.5	PolyHighResolution
Affx-88913813	1	NC_035077.1	26326760	C	A	0.172131	PolyHighResolution
Affx-88911369	1	NC_035077.1	26408218	T	G	0.401639	PolyHighResolution
Affx-88916891	1	NC_035077.1	26463586	C	T	0.122951	PolyHighResolution
Affx-88913895	1	NC_035077.1	26479465	C	T	0.114754	PolyHighResolution
Affx-88934454	1	NC_035077.1	26536983	G	A	0.311475	PolyHighResolution
Affx-88927973	1	NC_035077.1	26616082	C	T	0.057377	NoMinoHom
Affx-88941562	1	NC_035077.1	26616644	T	C	0.434426	PolyHighResolution
Affx-88906565	1	NC_035077.1	26701849	C	T	0.147541	PolyHighResolution
Affx-88927916	1	NC_035077.1	26705699	C	A	0.262295	PolyHighResolution
Affx-88928796	1	NC_035077.1	26725032	G	A	0.270492	PolyHighResolution
Affx-88910870	1	NC_035077.1	26841673	C	A	0.057377	PolyHighResolution
Affx-88907531	1	NC_035077.1	26882302	G	A	0.0819672	PolyHighResolution
Affx-88905984	1	NC_035077.1	26935675	T	G	0.0655738	PolyHighResolution
Affx-88914448	1	NC_035077.1	26939293	C	A	0.0862069	PolyHighResolution
Affx-88960358	1	NC_035077.1	26959788	G	A	0.0327869	PolyHighResolution
Affx-88926876	1	NC_035077.1	27042779	T	G	0.45082	PolyHighResolution
Affx-88917585	1	NC_035077.1	27043718	T	C	0.434426	PolyHighResolution
Affx-88945339	1	NC_035077.1	27116614	C	A	0.303279	PolyHighResolution
Affx-88957042	1	NC_035077.1	27120954	G	T	0.393443	PolyHighResolution
Affx-88906128	1	NC_035077.1	27209858	G	A	0.237705	PolyHighResolution
Affx-88916851	1	NC_035077.1	27222690	C	T	0.270492	PolyHighResolution
Affx-88943797	1	NC_035077.1	27360896	A	G	0.106557	PolyHighResolution
Affx-88950846	1	NC_035077.1	27372114	A	G	0.0245902	PolyHighResolution
Affx-88925798	1	NC_035077.1	27372899	T	G	0.147541	PolyHighResolution
Affx-88931049	1	NC_035077.1	27387244	T	C	0.0655738	NoMinoHom
Affx-88949802	1	NC_035077.1	27426548	G	A	0.057377	PolyHighResolution
Affx-88934823	1	NC_035077.1	27427452	T	C	0.303279	PolyHighResolution
Affx-88942925	1	NC_035077.1	27435292	A	C	0.0163934	Other
Affx-88934891	1	NC_035077.1	27447420	C	T	0.0737705	PolyHighResolution
Affx-88947957	1	NC_035077.1	27558584	A	C	0.0737705	PolyHighResolution
Affx-88914536	1	NC_035077.1	27580496	G	A	0.0666667	PolyHighResolution
Affx-88941652	1	NC_035077.1	27580649	T	C	0.114754	PolyHighResolution
Affx-88915872	1	NC_035077.1	27590582	T	C	0.0901639	PolyHighResolution
Affx-88915160	1	NC_035077.1	27597577	C	A	0.0163934	PolyHighResolution
Affx-88945395	1	NC_035077.1	27673997	A	T	0.0245902	PolyHighResolution
Affx-88956256	1	NC_035077.1	27774031	T	C	0.196721	PolyHighResolution
Affx-88916090	1	NC_035077.1	27774122	A	G	0.360656	PolyHighResolution
Affx-88938339	1	NC_035077.1	27840507	C	T	0.131148	PolyHighResolution
Affx-88907855	1	NC_035077.1	27883019	G	A	0.122951	PolyHighResolution
Affx-88921437	1	NC_035077.1	27886173	A	G	0.0409836	PolyHighResolution
Affx-88959021	1	NC_035077.1	27920288	G	A	0.155738	PolyHighResolution
Affx-88923514	1	NC_035077.1	27927528	C	A	0.0983607	PolyHighResolution
Affx-88925159	1	NC_035077.1	27950050	T	C	0.106557	PolyHighResolution
Affx-88948630	1	NC_035077.1	27969361	T	C	0.237705	PolyHighResolution
Affx-88909629	1	NC_035077.1	28028706	C	T	0.352459	OffTargetVariant
Affx-88944751	1	NC_035077.1	28029522	C	T	0.0163934	PolyHighResolution
Affx-88935424	1	NC_035077.1	28030946	C	A	0.057377	PolyHighResolution
Affx-88909517	1	NC_035077.1	28038008	A	C	0.0737705	PolyHighResolution
Affx-88921259	1	NC_035077.1	28051131	G	A	0.409836	PolyHighResolution
Affx-88948554	1	NC_035077.1	28061235	A	G	0.108333	PolyHighResolution
Affx-88958454	1	NC_035077.1	28152801	A	G	0.319672	PolyHighResolution
Affx-88925042	1	NC_035077.1	28187867	C	A	0.229508	PolyHighResolution
Affx-88935644	1	NC_035077.1	28192523	C	T	0.336066	PolyHighResolution
Affx-88919129	1	NC_035077.1	28279457	C	T	0.0409836	PolyHighResolution
Affx-88911468	1	NC_035077.1	28279602	G	T	0.0245902	PolyHighResolution
Affx-88932622	1	NC_035077.1	28298928	T	G	0.0901639	PolyHighResolution
Affx-88921476	1	NC_035077.1	28327245	T	C	0.319672	PolyHighResolution
Affx-88909554	1	NC_035077.1	28327356	A	G	0.122951	PolyHighResolution
Affx-88906471	1	NC_035077.1	28336019	A	C	0.311475	PolyHighResolution
Affx-88948693	1	NC_035077.1	28399993	T	G	0.401639	PolyHighResolution
Affx-88912771	1	NC_035077.1	28440539	C	T	0.158333	PolyHighResolution
Affx-88929750	1	NC_035077.1	28452202	A	G	0.208333	PolyHighResolution
Affx-88920401	1	NC_035077.1	28491756	T	C	0.409836	PolyHighResolution
Affx-88935114	1	NC_035077.1	28491879	C	T	0.0327869	PolyHighResolution
Affx-88943064	1	NC_035077.1	28508009	A	G	0.0327869	PolyHighResolution
Affx-88946743	1	NC_035077.1	28514678	C	T	0.057377	PolyHighResolution
Affx-88918031	1	NC_035077.1	28638782	C	T	0.114754	MonoHighResolution
Affx-88936205	1	NC_035077.1	28799792	C	T	0.131148	PolyHighResolution
Affx-88904552	1	NC_035077.1	28808604	T	C	0.491803	PolyHighResolution
Affx-88907238	1	NC_035077.1	28809688	C	T	0.0983607	PolyHighResolution
Affx-88934005	1	NC_035077.1	28813145	T	G	0.122951	PolyHighResolution
Affx-88940515	1	NC_035077.1	28932329	G	A	0.0655738	MonoHighResolution
Affx-88956547	1	NC_035077.1	28988383	T	G	0.442623	PolyHighResolution
Affx-88928385	1	NC_035077.1	29000563	T	C	0.278689	PolyHighResolution
Affx-88924666	1	NC_035077.1	29007104	T	C	0.295082	PolyHighResolution
Affx-88952924	1	NC_035077.1	29058716	C	T	0.180328	PolyHighResolution
Affx-88912227	1	NC_035077.1	29086231	A	G	0.196721	PolyHighResolution
Affx-88942321	1	NC_035077.1	29086285	G	A	0.270492	PolyHighResolution
Affx-88951791	1	NC_035077.1	29086729	T	C	0.196721	PolyHighResolution
Affx-88943034	1	NC_035077.1	29087104	A	G	0.254098	PolyHighResolution
Affx-88931727	1	NC_035077.1	29087575	G	T	0.360656	CallRateBelowThreshold
Affx-88938308	1	NC_035077.1	29105948	C	T	0.459016	PolyHighResolution
Affx-88943221	1	NC_035077.1	29155393	T	C	0.204918	PolyHighResolution
Affx-88926614	1	NC_035077.1	29181249	C	T	0.229508	PolyHighResolution
Affx-88947180	1	NC_035077.1	29189750	C	T	0.0245902	PolyHighResolution
Affx-88939931	1	NC_035077.1	29194700	C	T	0.0491803	PolyHighResolution
Affx-88940200	1	NC_035077.1	29225549	T	G	0.303279	PolyHighResolution
Affx-88953638	1	NC_035077.1	29225853	C	T	0.311475	PolyHighResolution
Affx-88943185	1	NC_035077.1	29235270	G	A	0.172131	PolyHighResolution
Affx-88908429	1	NC_035077.1	29253555	C	T	0.303279	PolyHighResolution
Affx-88948991	1	NC_035077.1	29253714	G	A	0.196721	PolyHighResolution
Affx-88950088	1	NC_035077.1	29408307	A	T	0.418033	MonoHighResolution
Affx-88944817	1	NC_035077.1	29421735	T	C	0.172131	CallRateBelowThreshold
Affx-88954255	1	NC_035077.1	29452640	C	A	0.221311	PolyHighResolution
Affx-88957513	1	NC_035077.1	29501075	C	A	0.106557	PolyHighResolution
Affx-88940628	1	NC_035077.1	29526593	T	G	0.213115	PolyHighResolution
Affx-88914025	1	NC_035077.1	29602396	C	G	0.0491803	PolyHighResolution
Affx-88925004	1	NC_035077.1	29605933	T	C	0.327869	PolyHighResolution
Affx-88942487	1	NC_035077.1	29620029	T	G	0.0983607	PolyHighResolution
Affx-88957407	1	NC_035077.1	29710837	A	C	0.5	PolyHighResolution
Affx-88959508	1	NC_035077.1	29749306	A	G	0.385246	CallRateBelowThreshold
Affx-88928787	1	NC_035077.1	29807729	C	A	0.385246	PolyHighResolution
Affx-88950582	1	NC_035077.1	29822391	T	G	0.057377	PolyHighResolution
Affx-88959645	1	NC_035077.1	29830982	C	T	0.368852	Other
Affx-88946877	1	NC_035077.1	29860291	C	A	0.442623	MonoHighResolution
Affx-88960624	1	NC_035077.1	29884960	C	T	0.204918	PolyHighResolution
Affx-88915072	1	NC_035077.1	29964496	G	T	0.221311	PolyHighResolution
Affx-88913769	1	NC_035077.1	30041902	A	G	0.393443	PolyHighResolution
Affx-88934542	1	NC_035077.1	30123357	G	A	0.139344	PolyHighResolution
Affx-88940938	1	NC_035077.1	30180091	A	G	0.0491803	PolyHighResolution
Affx-88945396	1	NC_035077.1	30180199	A	G	0.368852	PolyHighResolution
Affx-88904515	1	NC_035077.1	30180827	C	T	0.0983607	PolyHighResolution
Affx-88924974	1	NC_035077.1	30188724	G	A	0.0655738	PolyHighResolution
Affx-88957398	1	NC_035077.1	30232591	T	C	0.208333	PolyHighResolution
Affx-88952650	1	NC_035077.1	30300797	G	A	0.311475	PolyHighResolution
Affx-88945543	1	NC_035077.1	30399735	A	C	0.483607	PolyHighResolution
Affx-88910184	1	NC_035077.1	30419792	G	T	0.229508	CallRateBelowThreshold
Affx-88928882	1	NC_035077.1	30542756	G	A	0.278689	CallRateBelowThreshold
Affx-88920463	1	NC_035077.1	30592419	A	C	0.106557	PolyHighResolution
Affx-88930685	1	NC_035077.1	30610140	T	C	0.42623	PolyHighResolution
Affx-88936332	1	NC_035077.1	30630380	A	C	0.393443	PolyHighResolution
Affx-88951886	1	NC_035077.1	30630423	T	A	0.0327869	PolyHighResolution
Affx-88936221	1	NC_035077.1	30630632	A	G	0.057377	PolyHighResolution
Affx-88948875	1	NC_035077.1	30630650	A	G	0.385246	PolyHighResolution
Affx-88954317	1	NC_035077.1	30655843	C	T	0.125	Other
Affx-88939260	1	NC_035077.1	30721229	C	T	0.0983607	CallRateBelowThreshold
Affx-88942294	1	NC_035077.1	30721303	C	T	0.172131	PolyHighResolution
Affx-88952488	1	NC_035077.1	30756942	A	G	0.352459	PolyHighResolution
Affx-88945859	1	NC_035077.1	30815715	T	C	0.139344	PolyHighResolution
Affx-88953670	1	NC_035077.1	30815800	T	C	0.0677966	PolyHighResolution
Affx-88924315	1	NC_035077.1	30823962	G	T	0.0737705	PolyHighResolution
Affx-88940994	1	NC_035077.1	30849588	G	T	0.188525	PolyHighResolution
Affx-88912822	1	NC_035077.1	30849997	T	A	0.254098	PolyHighResolution
Affx-88947661	1	NC_035077.1	30948835	C	T	0.377049	PolyHighResolution
Affx-88929733	1	NC_035077.1	30956255	G	T	0.368852	PolyHighResolution
Affx-88915373	1	NC_035077.1	31056183	C	A	0.286885	PolyHighResolution
Affx-88917967	1	NC_035077.1	31070936	G	A	0.172131	PolyHighResolution
Affx-88917692	1	NC_035077.1	31088872	T	C	0.180328	PolyHighResolution
Affx-88947665	1	NC_035077.1	31271535	C	A	0.204918	PolyHighResolution
Affx-88923096	1	NC_035077.1	31273587	G	A	0.155738	PolyHighResolution
Affx-88927734	1	NC_035077.1	31286743	G	T	0.155738	PolyHighResolution
Affx-88912177	1	NC_035077.1	31425822	G	T	0.0245902	PolyHighResolution
Affx-88935474	1	NC_035077.1	31429502	T	C	0.180328	PolyHighResolution
Affx-88904787	1	NC_035077.1	31429747	G	A	0.114754	PolyHighResolution
Affx-88944359	1	NC_035077.1	31448283	C	A	0.0901639	PolyHighResolution
Affx-88920675	1	NC_035077.1	31461371	A	G	0.270492	PolyHighResolution
Affx-88932500	1	NC_035077.1	31492385	T	G	0.3	PolyHighResolution
Affx-88950117	1	NC_035077.1	31527653	A	G	0.295082	Other
Affx-88933657	1	NC_035077.1	31535379	C	T	0.188525	PolyHighResolution
Affx-88939969	1	NC_035077.1	31535444	C	T	0.237705	PolyHighResolution
Affx-88918144	1	NC_035077.1	31535477	T	G	0.114754	PolyHighResolution
Affx-88926636	1	NC_035077.1	31536403	C	A	0.131148	PolyHighResolution
Affx-88925939	1	NC_035077.1	31547302	G	A	0.221311	PolyHighResolution
Affx-88925076	1	NC_035077.1	31667448	C	A	0.262295	PolyHighResolution
Affx-88926126	1	NC_035077.1	31696278	A	G	0.0655738	PolyHighResolution
Affx-88955191	1	NC_035077.1	31731174	G	A	0.0737705	NoMinoHom
Affx-88955245	1	NC_035077.1	31743719	C	T	0.0245902	NoMinoHom
Affx-88909500	1	NC_035077.1	31806807	C	A	0.208333	PolyHighResolution
Affx-88961645	1	NC_035077.1	31808849	C	A	0.106557	PolyHighResolution
Affx-88934965	1	NC_035077.1	31838353	C	T	0.0655738	PolyHighResolution
Affx-88929249	1	NC_035077.1	31857335	C	A	0.0983607	PolyHighResolution
Affx-88958701	1	NC_035077.1	31927842	A	C	0.237705	PolyHighResolution
Affx-88960153	1	NC_035077.1	32010787	C	T	0.196721	PolyHighResolution
Affx-88938983	1	NC_035077.1	32061425	T	C	0.155738	PolyHighResolution
Affx-88910766	1	NC_035077.1	32091234	A	G	0.196721	PolyHighResolution
Affx-88937660	1	NC_035077.1	32115734	G	A	0.303279	PolyHighResolution
Affx-88933210	1	NC_035077.1	32128263	T	C	0.385246	PolyHighResolution
Affx-88942133	1	NC_035077.1	32139245	G	A	0.0901639	NoMinoHom
Affx-88930302	1	NC_035077.1	32196998	A	C	0.467213	PolyHighResolution
Affx-88945204	1	NC_035077.1	32252502	T	C	0.229508	PolyHighResolution
Affx-88912669	1	NC_035077.1	32388515	C	A	0.0245902	PolyHighResolution
Affx-88917979	1	NC_035077.1	32392765	A	G	0.155738	PolyHighResolution
Affx-88924892	1	NC_035077.1	32395362	C	T	0.163934	PolyHighResolution
Affx-88935902	1	NC_035077.1	32441359	C	T	0.213115	PolyHighResolution
Affx-88954130	1	NC_035077.1	32469094	C	T	0.483607	PolyHighResolution
Affx-88956610	1	NC_035077.1	32475336	G	T	0.163934	PolyHighResolution
Affx-88918337	1	NC_035077.1	32484620	G	T	0.075	PolyHighResolution
Affx-88946844	1	NC_035077.1	32485775	C	T	0.1	Other
Affx-88952729	1	NC_035077.1	32495856	T	G	0.278689	PolyHighResolution
Affx-88961052	1	NC_035077.1	32496439	G	T	0.254098	PolyHighResolution
Affx-88959591	1	NC_035077.1	32509474	A	C	0.0737705	PolyHighResolution
Affx-88915280	1	NC_035077.1	32522092	T	G	0.409836	PolyHighResolution
Affx-88904910	1	NC_035077.1	32524174	G	A	0.0737705	PolyHighResolution
Affx-88914313	1	NC_035077.1	32541450	G	A	0.057377	PolyHighResolution
Affx-88958319	1	NC_035077.1	32544532	G	T	0.360656	PolyHighResolution
Affx-88936300	1	NC_035077.1	32671233	C	T	0.295082	PolyHighResolution
Affx-88923518	1	NC_035077.1	32672360	A	G	0.106557	PolyHighResolution
Affx-88927574	1	NC_035077.1	32683727	T	C	0.295082	PolyHighResolution
Affx-88940321	1	NC_035077.1	32684365	C	T	0.327869	PolyHighResolution
Affx-88940460	1	NC_035077.1	32686052	G	A	0.0901639	PolyHighResolution
Affx-88916547	1	NC_035077.1	32686317	A	C	0.319672	CallRateBelowThreshold
Affx-88935245	1	NC_035077.1	32691087	A	C	0.204918	PolyHighResolution
Affx-88940441	1	NC_035077.1	32718826	T	C	0.196721	PolyHighResolution
Affx-88938162	1	NC_035077.1	32755620	G	A	0.00833333	PolyHighResolution
Affx-88959215	1	NC_035077.1	32861870	C	A	0.308333	PolyHighResolution
Affx-88953087	1	NC_035077.1	32900114	G	T	0.0416667	PolyHighResolution
Affx-88913987	1	NC_035077.1	32971368	A	G	0.45082	PolyHighResolution
Affx-88914563	1	NC_035077.1	32983162	C	T	0.0416667	PolyHighResolution
Affx-88912693	1	NC_035077.1	33041341	C	A	0.245902	PolyHighResolution
Affx-88930511	1	NC_035077.1	33056735	G	T	0.0245902	PolyHighResolution
Affx-88952742	1	NC_035077.1	33162477	C	T	0.131148	PolyHighResolution
Affx-88933651	1	NC_035077.1	33263920	G	T	0.0819672	PolyHighResolution
Affx-88929738	1	NC_035077.1	33289339	G	A	0.0983607	PolyHighResolution
Affx-88948497	1	NC_035077.1	33289404	G	A	0.0163934	PolyHighResolution
Affx-88945648	1	NC_035077.1	33289543	G	A	0.0901639	PolyHighResolution
Affx-88940250	1	NC_035077.1	33289657	C	T	0.0983607	PolyHighResolution
Affx-88945014	1	NC_035077.1	33296529	G	A	0.125	PolyHighResolution
Affx-88908701	1	NC_035077.1	33299138	G	T	0.237705	PolyHighResolution
Affx-88925947	1	NC_035077.1	33307580	C	A	0.288136	PolyHighResolution
Affx-88938810	1	NC_035077.1	33369940	C	A	0.385246	PolyHighResolution
Affx-88917406	1	NC_035077.1	33411481	T	C	0.237705	PolyHighResolution
Affx-88926838	1	NC_035077.1	33414398	G	A	0.0901639	PolyHighResolution
Affx-88906866	1	NC_035077.1	33456915	A	G	0.180328	PolyHighResolution
Affx-88935578	1	NC_035077.1	33457187	C	T	0.204918	PolyHighResolution
Affx-88932457	1	NC_035077.1	33492457	G	A	0.303279	PolyHighResolution
Affx-88950354	1	NC_035077.1	33497705	G	A	0.327869	PolyHighResolution
Affx-88922909	1	NC_035077.1	33563893	A	C	0.122951	PolyHighResolution
Affx-88945619	1	NC_035077.1	33585495	C	T	0.139344	PolyHighResolution
Affx-88934294	1	NC_035077.1	33684865	C	G	0.057377	PolyHighResolution
Affx-88923640	1	NC_035077.1	33717676	C	T	0.057377	PolyHighResolution
Affx-88940706	1	NC_035077.1	33765946	C	T	0.196721	PolyHighResolution
Affx-88923700	1	NC_035077.1	33842286	C	T	0.0737705	PolyHighResolution
Affx-88909633	1	NC_035077.1	33993386	T	G	0.213115	PolyHighResolution
Affx-88951927	1	NC_035077.1	34031584	G	T	0.459016	PolyHighResolution
Affx-88910226	1	NC_035077.1	34103774	T	G	0.180328	PolyHighResolution
Affx-88936928	1	NC_035077.1	34104820	A	C	0.467213	PolyHighResolution
Affx-88919367	1	NC_035077.1	34172547	A	T	0.0409836	PolyHighResolution
Affx-88928487	1	NC_035077.1	34175771	C	T	0.0737705	Other
Affx-88935067	1	NC_035077.1	34199373	T	C	0.325	PolyHighResolution
Affx-88951397	1	NC_035077.1	34205331	C	T	0.0163934	PolyHighResolution
Affx-88907840	1	NC_035077.1	34241304	G	A	0.418033	PolyHighResolution
Affx-88945026	1	NC_035077.1	34248078	C	T	0.360656	Other
Affx-88955117	1	NC_035077.1	34273897	G	A	0.196721	PolyHighResolution
Affx-88912918	1	NC_035077.1	34274101	G	T	0.204918	PolyHighResolution
Affx-88939968	1	NC_035077.1	34340544	G	A	0.434426	PolyHighResolution
Affx-88937064	1	NC_035077.1	34347155	C	T	0.0491803	NoMinoHom
Affx-88935945	1	NC_035077.1	34431956	C	A	0.0517241	MonoHighResolution
Affx-88905643	1	NC_035077.1	34440177	T	G	0.262295	PolyHighResolution
Affx-88915055	1	NC_035077.1	34493198	A	G	0.270492	PolyHighResolution
Affx-88949339	1	NC_035077.1	34531681	G	A	0.0163934	PolyHighResolution
Affx-88960816	1	NC_035077.1	34561402	T	C	0.459016	PolyHighResolution
Affx-88909246	1	NC_035077.1	34577116	G	T	0.295082	PolyHighResolution
Affx-88925718	1	NC_035077.1	34595245	G	T	0.00819672	PolyHighResolution
Affx-88959280	1	NC_035077.1	34604445	G	T	0.336066	PolyHighResolution
Affx-88956739	1	NC_035077.1	34643055	T	C	0.418033	PolyHighResolution
Affx-88912871	1	NC_035077.1	34647910	C	A	0.155738	PolyHighResolution
Affx-88920352	1	NC_035077.1	34689232	C	T	0.141667	CallRateBelowThreshold
Affx-88919761	1	NC_035077.1	34694224	C	T	0.131148	PolyHighResolution
Affx-88948285	1	NC_035077.1	34751193	C	T	0.336066	PolyHighResolution
Affx-88936679	1	NC_035077.1	34751476	G	T	0.163934	PolyHighResolution
Affx-88918003	1	NC_035077.1	34857474	T	G	0.221311	PolyHighResolution
Affx-88931232	1	NC_035077.1	34867720	C	T	0.0409836	NoMinoHom
Affx-88919696	1	NC_035077.1	34954306	T	C	0.139344	PolyHighResolution
Affx-88954248	1	NC_035077.1	35014580	G	A	0.147541	PolyHighResolution
Affx-88910877	1	NC_035077.1	35036493	C	A	0.122951	PolyHighResolution
Affx-88961510	1	NC_035077.1	35113237	T	C	0.45082	PolyHighResolution
Affx-88906059	1	NC_035077.1	35121852	C	T	0.467213	Other
Affx-88927243	1	NC_035077.1	35203307	G	A	0.0901639	CallRateBelowThreshold
Affx-88946626	1	NC_035077.1	35312718	A	G	0.0737705	PolyHighResolution
Affx-88912902	1	NC_035077.1	35436106	G	T	0.0737705	Other
Affx-88915305	1	NC_035077.1	35453617	C	A	0.188525	PolyHighResolution
Affx-88957396	1	NC_035077.1	35487164	T	C	0.254098	PolyHighResolution
Affx-88956322	1	NC_035077.1	35488146	G	A	0.47541	PolyHighResolution
Affx-88959639	1	NC_035077.1	35501743	T	G	0.163934	PolyHighResolution
Affx-88931340	1	NC_035077.1	35502137	C	A	0.106557	PolyHighResolution
Affx-88921380	1	NC_035077.1	35521893	C	T	0.213115	PolyHighResolution
Affx-88955418	1	NC_035077.1	35540775	A	G	0.204918	PolyHighResolution
Affx-88954269	1	NC_035077.1	35549327	G	A	0.270492	Other
Affx-88961581	1	NC_035077.1	35647842	G	T	0.0409836	NoMinoHom
Affx-88916546	1	NC_035077.1	35658639	A	G	0.409836	PolyHighResolution
Affx-88930790	1	NC_035077.1	35662892	C	T	0.377049	PolyHighResolution
Affx-88927368	1	NC_035077.1	35693546	T	C	0.057377	PolyHighResolution
Affx-88952151	1	NC_035077.1	35733659	G	A	0.057377	PolyHighResolution
Affx-88905446	1	NC_035077.1	35733866	T	G	0.0245902	PolyHighResolution
Affx-88915092	1	NC_035077.1	35733977	G	A	0.0491803	PolyHighResolution
Affx-88947437	1	NC_035077.1	35734036	C	T	0.245902	PolyHighResolution
Affx-88940220	1	NC_035077.1	35734130	A	G	0.0491803	PolyHighResolution
Affx-88942540	1	NC_035077.1	35734538	G	A	0.122951	PolyHighResolution
Affx-88949957	1	NC_035077.1	35735006	C	A	0.0409836	PolyHighResolution
Affx-88960485	1	NC_035077.1	35748136	T	C	0.0491803	NoMinoHom
Affx-88924205	1	NC_035077.1	35839356	C	T	0.0163934	NoMinoHom
Affx-88929334	1	NC_035077.1	35879497	A	G	0.0409836	OffTargetVariant
Affx-88927568	1	NC_035077.1	35895101	A	G	0.0491803	NoMinoHom
Affx-88956445	1	NC_035077.1	35896880	G	A	0.360656	PolyHighResolution
Affx-88943793	1	NC_035077.1	36053037	G	A	0.131148	PolyHighResolution
Affx-88947609	1	NC_035077.1	36053070	G	A	0.122951	PolyHighResolution
Affx-88949455	1	NC_035077.1	36062483	A	G	0.221311	PolyHighResolution
Affx-88946646	1	NC_035077.1	36063080	A	G	0.319672	PolyHighResolution
Affx-88918060	1	NC_035077.1	36077603	C	G	0.0245902	NoMinoHom
Affx-88947720	1	NC_035077.1	36082292	G	A	0.0245902	PolyHighResolution
Affx-88928457	1	NC_035077.1	36088588	C	T	0.155738	PolyHighResolution
Affx-88906177	1	NC_035077.1	36090712	A	G	0.286885	PolyHighResolution
Affx-88940354	1	NC_035077.1	36091283	A	G	0.0655738	PolyHighResolution
Affx-88936754	1	NC_035077.1	36091404	T	C	0.278689	PolyHighResolution
Affx-88925314	1	NC_035077.1	36098542	C	T	0.270492	PolyHighResolution
Affx-88946514	1	NC_035077.1	36098572	C	T	0.286885	PolyHighResolution
Affx-88928054	1	NC_035077.1	36110023	C	G	0.122951	PolyHighResolution
Affx-88939878	1	NC_035077.1	36110041	C	A	0.0245902	PolyHighResolution
Affx-88916127	1	NC_035077.1	36147165	A	C	0.0737705	PolyHighResolution
Affx-88931481	1	NC_035077.1	36148179	A	G	0.377049	PolyHighResolution
Affx-88915404	1	NC_035077.1	36180451	C	T	0.180328	PolyHighResolution
Affx-88907213	1	NC_035077.1	36180785	A	C	0.221311	PolyHighResolution
Affx-88923014	1	NC_035077.1	36316853	T	C	0.0737705	PolyHighResolution
Affx-88934483	1	NC_035077.1	36342327	T	C	0.139344	PolyHighResolution
Affx-88941254	1	NC_035077.1	36343928	A	G	0.42623	PolyHighResolution
Affx-88922188	1	NC_035077.1	36356722	A	C	0.42623	PolyHighResolution
Affx-88910188	1	NC_035077.1	36364194	G	T	0.434426	PolyHighResolution
Affx-88909980	1	NC_035077.1	36404676	C	A	0.180328	PolyHighResolution
Affx-88934912	1	NC_035077.1	36405189	A	C	0.204918	PolyHighResolution
Affx-88939220	1	NC_035077.1	36421167	C	A	0.0819672	PolyHighResolution
Affx-88917536	1	NC_035077.1	36437920	T	C	0.0983607	PolyHighResolution
Affx-88917780	1	NC_035077.1	36462960	G	T	0.393443	PolyHighResolution
Affx-88956210	1	NC_035077.1	36478798	T	G	0.311475	PolyHighResolution
Affx-88908396	1	NC_035077.1	36522552	G	A	0.0737705	PolyHighResolution
Affx-88954935	1	NC_035077.1	36532100	T	G	0.368852	PolyHighResolution
Affx-88943516	1	NC_035077.1	36539334	T	C	0.377049	CallRateBelowThreshold
Affx-88961396	1	NC_035077.1	36571530	T	G	0.42623	PolyHighResolution
Affx-88934895	1	NC_035077.1	36682434	G	A	0.122951	PolyHighResolution
Affx-88915201	1	NC_035077.1	36742147	A	C	0.0901639	PolyHighResolution
Affx-88958344	1	NC_035077.1	36765334	G	T	0.114754	PolyHighResolution
Affx-88954205	1	NC_035077.1	36768113	G	A	0.139344	PolyHighResolution
Affx-88954948	1	NC_035077.1	36810578	A	G	0.0245902	MonoHighResolution
Affx-88932377	1	NC_035077.1	36838438	G	A	0.147541	PolyHighResolution
Affx-88920490	1	NC_035077.1	36843470	A	C	0.327869	PolyHighResolution
Affx-88936306	1	NC_035077.1	36878398	C	T	0.0655738	MonoHighResolution
Affx-88916678	1	NC_035077.1	36916897	G	A	0.360656	PolyHighResolution
Affx-88959676	1	NC_035077.1	36930515	C	T	0.180328	PolyHighResolution
Affx-88954882	1	NC_035077.1	37013303	T	C	0.0901639	PolyHighResolution
Affx-88906512	1	NC_035077.1	37107770	G	A	0.0819672	PolyHighResolution
Affx-88917746	1	NC_035077.1	37124364	T	C	0.0737705	Other
Affx-88919185	1	NC_035077.1	37139649	G	A	0.0655738	NoMinoHom
Affx-88935331	1	NC_035077.1	37150828	T	C	0.0737705	PolyHighResolution
Affx-88961400	1	NC_035077.1	37220973	C	T	0.278689	PolyHighResolution
Affx-88948380	1	NC_035077.1	37222586	C	T	0.0901639	Other
Affx-88906795	1	NC_035077.1	37277729	A	C	0.057377	PolyHighResolution
Affx-88947977	1	NC_035077.1	37277910	A	C	0.0655738	PolyHighResolution
Affx-88909385	1	NC_035077.1	37279392	G	A	0.0901639	PolyHighResolution
Affx-88952575	1	NC_035077.1	37279812	G	A	0.0655738	NoMinoHom
Affx-88961283	1	NC_035077.1	37285616	G	T	0.057377	PolyHighResolution
Affx-88939796	1	NC_035077.1	37308632	A	G	0.393443	PolyHighResolution
Affx-88919617	1	NC_035077.1	37308747	G	T	0.385246	PolyHighResolution
Affx-88906337	1	NC_035077.1	37431396	G	T	0.303279	PolyHighResolution
Affx-88921344	1	NC_035077.1	37439626	T	G	0.0819672	PolyHighResolution
Affx-88927675	1	NC_035077.1	37471533	A	G	0.0901639	PolyHighResolution
Affx-88934465	1	NC_035077.1	37483823	G	A	0.139344	PolyHighResolution
Affx-88919581	1	NC_035077.1	37496918	C	T	0.0655738	Other
Affx-88946132	1	NC_035077.1	37496946	G	A	0.0491803	MonoHighResolution
Affx-88954853	1	NC_035077.1	37507354	C	T	0.303279	PolyHighResolution
Affx-88949551	1	NC_035077.1	37586896	G	A	0.336066	PolyHighResolution
Affx-88938353	1	NC_035077.1	37595464	T	C	0.327869	PolyHighResolution
Affx-88906847	1	NC_035077.1	37616781	T	C	0.122951	PolyHighResolution
Affx-88912220	1	NC_035077.1	37624362	T	G	0.139344	PolyHighResolution
Affx-88908761	1	NC_035077.1	37635210	A	C	0.360656	PolyHighResolution
Affx-88926895	1	NC_035077.1	37668608	C	T	0.183333	PolyHighResolution
Affx-88942007	1	NC_035077.1	37681690	G	A	0.311475	CallRateBelowThreshold
Affx-88944230	1	NC_035077.1	37712562	G	T	0.0655738	CallRateBelowThreshold
Affx-88924669	1	NC_035077.1	37713780	G	T	0.221311	Other
Affx-88933356	1	NC_035077.1	37722539	T	C	0.00819672	PolyHighResolution
Affx-88907524	1	NC_035077.1	37723174	C	T	0.131148	PolyHighResolution
Affx-88932474	1	NC_035077.1	37755958	A	G	0.467213	PolyHighResolution
Affx-88955512	1	NC_035077.1	37756047	G	T	0.409836	PolyHighResolution
Affx-88957016	1	NC_035077.1	37776793	C	T	0.0327869	PolyHighResolution
Affx-88923166	1	NC_035077.1	37784299	A	C	0.2	PolyHighResolution
Affx-88945870	1	NC_035077.1	37796403	G	A	0.229508	PolyHighResolution
Affx-88931426	1	NC_035077.1	37800268	C	T	0.229508	PolyHighResolution
Affx-88955177	1	NC_035077.1	37800453	T	C	0.311475	Other
Affx-88932288	1	NC_035077.1	37807061	T	G	0.0819672	PolyHighResolution
Affx-88910414	1	NC_035077.1	37819804	T	C	0.0655738	Other
Affx-88936972	1	NC_035077.1	37871963	G	T	0.467213	PolyHighResolution
Affx-88906734	1	NC_035077.1	38009939	C	T	0.139344	PolyHighResolution
Affx-88961765	1	NC_035077.1	38055513	G	T	0.0737705	PolyHighResolution
Affx-88913475	1	NC_035077.1	38057531	C	A	0.278689	PolyHighResolution
Affx-88931776	1	NC_035077.1	38118654	T	G	0.0737705	PolyHighResolution
Affx-88914696	1	NC_035077.1	38190972	G	T	0.114754	PolyHighResolution
Affx-88914128	1	NC_035077.1	38210627	A	C	0.270492	PolyHighResolution
Affx-88925652	1	NC_035077.1	38264141	G	T	0.0333333	PolyHighResolution
Affx-88949382	1	NC_035077.1	38264180	T	G	0.106557	PolyHighResolution
Affx-88951693	1	NC_035077.1	38264522	C	T	0.0655738	PolyHighResolution
Affx-88923666	1	NC_035077.1	38295271	A	C	0.213115	CallRateBelowThreshold
Affx-88940718	1	NC_035077.1	38307579	C	T	0.221311	PolyHighResolution
Affx-88942721	1	NC_035077.1	38344044	C	T	0.0163934	Other
Affx-88950774	1	NC_035077.1	38361730	A	G	0.0655738	NoMinoHom
Affx-88910096	1	NC_035077.1	38401804	T	G	0.401639	PolyHighResolution
Affx-88918516	1	NC_035077.1	38426432	A	G	0.459016	PolyHighResolution
Affx-88959880	1	NC_035077.1	38482810	A	G	0.352459	PolyHighResolution
Affx-88913851	1	NC_035077.1	38492420	G	T	0.377049	PolyHighResolution
Affx-88934480	1	NC_035077.1	38494546	C	A	0.295082	PolyHighResolution
Affx-88924966	1	NC_035077.1	38596928	C	T	0.057377	PolyHighResolution
Affx-88946545	1	NC_035077.1	38613863	C	A	0.254098	PolyHighResolution
Affx-88912355	1	NC_035077.1	38615605	G	A	0.147541	PolyHighResolution
Affx-88914929	1	NC_035077.1	38619180	A	G	0.42623	PolyHighResolution
Affx-88907660	1	NC_035077.1	38732209	C	A	0.057377	PolyHighResolution
Affx-88909193	1	NC_035077.1	38740311	G	T	0.0819672	PolyHighResolution
Affx-88942356	1	NC_035077.1	38758299	T	C	0.131148	PolyHighResolution
Affx-88950396	1	NC_035077.1	38766394	C	T	0.0409836	PolyHighResolution
Affx-88959914	1	NC_035077.1	38785003	G	A	0.270492	PolyHighResolution
Affx-88923123	1	NC_035077.1	38897466	A	G	0.172131	PolyHighResolution
Affx-88928750	1	NC_035077.1	38897989	C	T	0.0983607	PolyHighResolution
Affx-88907386	1	NC_035077.1	38935926	C	T	0.057377	NoMinoHom
Affx-88947154	1	NC_035077.1	38939195	C	T	0.0655738	NoMinoHom
Affx-88944757	1	NC_035077.1	38941859	T	C	0.47541	PolyHighResolution
Affx-88938563	1	NC_035077.1	39024424	A	T	0.0655738	PolyHighResolution
Affx-88940433	1	NC_035077.1	39034545	T	G	0.0983607	PolyHighResolution
Affx-88911097	1	NC_035077.1	39035667	A	G	0.344262	PolyHighResolution
Affx-88949527	1	NC_035077.1	39065919	A	G	0.401639	PolyHighResolution
Affx-88950045	1	NC_035077.1	39073741	G	A	0.0819672	CallRateBelowThreshold
Affx-88922264	1	NC_035077.1	39103276	G	A	0.188525	PolyHighResolution
Affx-88947387	1	NC_035077.1	39115102	C	T	0.057377	PolyHighResolution
Affx-88910578	1	NC_035077.1	39131898	A	G	0.393443	PolyHighResolution
Affx-88925165	1	NC_035077.1	39248234	C	T	0.0655738	Other
Affx-88918015	1	NC_035077.1	39261109	C	A	0.163934	PolyHighResolution
Affx-88956998	1	NC_035077.1	39330114	C	A	0.319672	PolyHighResolution
Affx-88905016	1	NC_035077.1	39334671	G	A	0.319672	PolyHighResolution
Affx-88946081	1	NC_035077.1	39391997	T	C	0.0655738	PolyHighResolution
Affx-88918574	1	NC_035077.1	39403016	G	T	0.336066	PolyHighResolution
Affx-88906081	1	NC_035077.1	39499323	G	T	0.147541	PolyHighResolution
Affx-88919424	1	NC_035077.1	39500442	A	C	0.254098	PolyHighResolution
Affx-88910324	1	NC_035077.1	39572948	C	T	0.172131	PolyHighResolution
Affx-88917564	1	NC_035077.1	39612595	A	C	0.0819672	PolyHighResolution
Affx-88922122	1	NC_035077.1	39617016	C	T	0.114754	PolyHighResolution
Affx-88951664	1	NC_035077.1	39635294	C	T	0.229508	PolyHighResolution
Affx-88951998	1	NC_035077.1	39695003	G	A	0.401639	PolyHighResolution
Affx-88913109	1	NC_035077.1	39741128	T	C	0.295082	Other
Affx-88960730	1	NC_035077.1	39792358	T	C	0.45082	PolyHighResolution
Affx-88911965	1	NC_035077.1	39795255	C	T	0.0491803	PolyHighResolution
Affx-88910064	1	NC_035077.1	39808719	T	G	0.254098	PolyHighResolution
Affx-88919915	1	NC_035077.1	39853855	A	C	0.0901639	PolyHighResolution
Affx-88958365	1	NC_035077.1	39904520	T	C	0.213115	PolyHighResolution
Affx-88905893	1	NC_035077.1	39940882	A	G	0.0737705	PolyHighResolution
Affx-88955350	1	NC_035077.1	39970674	T	C	0.0655738	PolyHighResolution
Affx-88949734	1	NC_035077.1	39982673	G	A	0.393443	Other
Affx-88904679	1	NC_035077.1	40001002	T	C	0.270492	PolyHighResolution
Affx-88924204	1	NC_035077.1	40001717	G	T	0.254098	PolyHighResolution
Affx-88924816	1	NC_035077.1	40057305	G	A	0.0819672	PolyHighResolution
Affx-88922945	1	NC_035077.1	40082458	C	T	0.0819672	PolyHighResolution
Affx-88959410	1	NC_035077.1	40083034	G	A	0.401639	PolyHighResolution
Affx-88929049	1	NC_035077.1	40221287	T	C	0.180328	PolyHighResolution
Affx-88910309	1	NC_035077.1	40370642	A	G	0.303279	PolyHighResolution
Affx-88914916	1	NC_035077.1	40406542	T	C	0.434426	PolyHighResolution
Affx-88923411	1	NC_035077.1	40450167	C	T	0.147541	PolyHighResolution
Affx-88936833	1	NC_035077.1	40547903	C	T	0.221311	PolyHighResolution
Affx-88960795	1	NC_035077.1	40612782	G	A	0.0655738	MonoHighResolution
Affx-88941124	1	NC_035077.1	40655538	G	A	0.459016	PolyHighResolution
Affx-88909505	1	NC_035077.1	40666729	G	A	0.418033	PolyHighResolution
Affx-88943232	1	NC_035077.1	40669188	T	C	0.483607	PolyHighResolution
Affx-88915656	1	NC_035077.1	40673903	G	A	0.196721	PolyHighResolution
Affx-88924569	1	NC_035077.1	40687793	A	G	0.0491803	PolyHighResolution
Affx-88940795	1	NC_035077.1	40697730	G	A	0.418033	PolyHighResolution
Affx-88921201	1	NC_035077.1	40731837	T	G	0.057377	OffTargetVariant
Affx-88913260	1	NC_035077.1	40773107	G	T	0.5	PolyHighResolution
Affx-88916116	1	NC_035077.1	40836329	G	T	0.0409836	PolyHighResolution
Affx-88954241	1	NC_035077.1	40915110	G	T	0.180328	PolyHighResolution
Affx-88930491	1	NC_035077.1	40946759	C	T	0.0901639	PolyHighResolution
Affx-88954122	1	NC_035077.1	40989252	T	C	0.0409836	PolyHighResolution
Affx-88960800	1	NC_035077.1	41057568	T	G	0.491803	PolyHighResolution
Affx-88953208	1	NC_035077.1	41150884	G	T	0.0327869	PolyHighResolution
Affx-88932188	1	NC_035077.1	41196345	C	T	0.106557	PolyHighResolution
Affx-88913536	1	NC_035077.1	41260402	G	T	0.360656	PolyHighResolution
Affx-88939361	1	NC_035077.1	41266766	T	C	0.139344	PolyHighResolution
Affx-88939015	1	NC_035077.1	41313935	A	C	0.106557	PolyHighResolution
Affx-88948425	1	NC_035077.1	41318145	C	T	0.377049	PolyHighResolution
Affx-88948294	1	NC_035077.1	41318680	C	T	0.377049	PolyHighResolution
Affx-88946908	1	NC_035077.1	41364398	C	T	0.42623	PolyHighResolution
Affx-88929539	1	NC_035077.1	41394442	T	G	0.434426	PolyHighResolution
Affx-88944300	1	NC_035077.1	41433946	G	T	0.213115	PolyHighResolution
Affx-88942411	1	NC_035077.1	41507656	T	G	0.42623	PolyHighResolution
Affx-88953621	1	NC_035077.1	41526816	G	T	0.0737705	PolyHighResolution
Affx-88948397	1	NC_035077.1	41549587	G	A	0.0901639	PolyHighResolution
Affx-88929495	1	NC_035077.1	41557244	A	C	0.106557	PolyHighResolution
Affx-88950894	1	NC_035077.1	41557288	T	G	0.163934	PolyHighResolution
Affx-88944239	1	NC_035077.1	41570645	A	G	0.0819672	PolyHighResolution
Affx-88914513	1	NC_035077.1	41570755	C	A	0.0819672	PolyHighResolution
Affx-88907202	1	NC_035077.1	41621743	C	A	0.319672	PolyHighResolution
Affx-88934165	1	NC_035077.1	41674952	G	T	0.122951	PolyHighResolution
Affx-88916263	1	NC_035077.1	41682045	T	C	0.418033	PolyHighResolution
Affx-88908407	1	NC_035077.1	41725727	C	T	0.0655738	PolyHighResolution
Affx-88924039	1	NC_035077.1	41733106	T	C	0.180328	PolyHighResolution
Affx-88958246	1	NC_035077.1	41733227	G	A	0.401639	PolyHighResolution
Affx-88908164	1	NC_035077.1	41771226	A	G	0.131148	PolyHighResolution
Affx-88909091	1	NC_035077.1	41772252	A	G	0.122951	PolyHighResolution
Affx-88947089	1	NC_035077.1	41775632	A	G	0.180328	CallRateBelowThreshold
Affx-88929716	1	NC_035077.1	41890667	T	C	0.0655738	MonoHighResolution
Affx-88938442	1	NC_035077.1	41906377	C	T	0.221311	PolyHighResolution
Affx-88952880	1	NC_035077.1	41907817	T	G	0.0327869	PolyHighResolution
Affx-88913312	1	NC_035077.1	41910760	C	T	0.434426	PolyHighResolution
Affx-88938539	1	NC_035077.1	41919539	C	T	0.303279	PolyHighResolution
Affx-88957864	1	NC_035077.1	41971533	T	C	0.286885	PolyHighResolution
Affx-88937819	1	NC_035077.1	41993650	A	G	0.336066	PolyHighResolution
Affx-88944891	1	NC_035077.1	42000233	A	C	0.106557	PolyHighResolution
Affx-88938311	1	NC_035077.1	42003609	A	G	0.0901639	PolyHighResolution
Affx-88939127	1	NC_035077.1	42082194	C	T	0.316667	PolyHighResolution
Affx-88958410	1	NC_035077.1	42124187	T	G	0.483607	PolyHighResolution
Affx-88953460	1	NC_035077.1	42154256	T	C	0.147541	PolyHighResolution
Affx-88915231	1	NC_035077.1	42159867	A	G	0.163934	PolyHighResolution
Affx-88943637	1	NC_035077.1	42183799	C	T	0.0327869	PolyHighResolution
Affx-88919354	1	NC_035077.1	42195466	G	T	0.188525	PolyHighResolution
Affx-88939891	1	NC_035077.1	42213865	C	T	0.245902	PolyHighResolution
Affx-88922325	1	NC_035077.1	42236054	C	T	0.393443	PolyHighResolution
Affx-88910545	1	NC_035077.1	42236118	G	A	0.295082	PolyHighResolution
Affx-88906568	1	NC_035077.1	42277414	A	C	0.125	PolyHighResolution
Affx-88946380	1	NC_035077.1	42293669	C	T	0.442623	PolyHighResolution
Affx-88915779	1	NC_035077.1	42327548	G	T	0.114754	PolyHighResolution
Affx-88958668	1	NC_035077.1	42429251	G	T	0.180328	PolyHighResolution
Affx-88951963	1	NC_035077.1	42463868	C	A	0.433333	CallRateBelowThreshold
Affx-88912131	1	NC_035077.1	42548508	C	T	0.131148	PolyHighResolution
Affx-88924040	1	NC_035077.1	42566562	A	G	0.254098	PolyHighResolution
Affx-88953398	1	NC_035077.1	42596503	T	C	0.308333	Other
Affx-88959016	1	NC_035077.1	42657938	A	C	0.459016	CallRateBelowThreshold
Affx-88946951	1	NC_035077.1	42668736	C	T	0.401639	PolyHighResolution
Affx-88925978	1	NC_035077.1	42682408	T	C	0.221311	PolyHighResolution
Affx-88955908	1	NC_035077.1	42702273	C	T	0.0819672	PolyHighResolution
Affx-88937144	1	NC_035077.1	42731154	C	T	0.0327869	PolyHighResolution
Affx-88918821	1	NC_035077.1	42743167	T	C	0.286885	PolyHighResolution
Affx-88915192	1	NC_035077.1	42756226	G	T	0.245902	PolyHighResolution
Affx-88921552	1	NC_035077.1	42836673	T	C	0.344262	PolyHighResolution
Affx-88929806	1	NC_035077.1	42836681	T	G	0.0983607	PolyHighResolution
Affx-88956914	1	NC_035077.1	42846389	G	A	0.458333	PolyHighResolution
Affx-88913179	1	NC_035077.1	42847105	G	T	0.434426	PolyHighResolution
Affx-88918889	1	NC_035077.1	42932912	A	C	0.295082	PolyHighResolution
Affx-88949055	1	NC_035077.1	43035113	C	T	0.131148	PolyHighResolution
Affx-88946925	1	NC_035077.1	43057660	T	G	0.42623	PolyHighResolution
Affx-88949827	1	NC_035077.1	43100083	C	T	0.213115	PolyHighResolution
Affx-88925509	1	NC_035077.1	43142930	G	T	0.155738	PolyHighResolution
Affx-88908588	1	NC_035077.1	43196740	T	C	0.163934	PolyHighResolution
Affx-88906607	1	NC_035077.1	43240099	A	C	0.155738	PolyHighResolution
Affx-88908421	1	NC_035077.1	43242687	C	A	0.5	PolyHighResolution
Affx-88937706	1	NC_035077.1	43261307	A	G	0.229508	PolyHighResolution
Affx-88904417	1	NC_035077.1	43261507	G	T	0.0491803	PolyHighResolution
Affx-88908043	1	NC_035077.1	43267994	G	A	0.42623	PolyHighResolution
Affx-88946589	1	NC_035077.1	43272825	T	G	0.131148	CallRateBelowThreshold
Affx-88922187	1	NC_035077.1	43294306	C	A	0.0819672	NoMinoHom
Affx-88935984	1	NC_035077.1	43390594	C	T	0.266667	PolyHighResolution
Affx-88941773	1	NC_035077.1	43403149	C	A	0.191667	PolyHighResolution
Affx-88906198	1	NC_035077.1	43403223	G	A	0.0245902	PolyHighResolution
Affx-88939964	1	NC_035077.1	43403940	G	A	0.0901639	NoMinoHom
Affx-88926827	1	NC_035077.1	43473018	G	T	0.0245902	OffTargetVariant
Affx-88936155	1	NC_035077.1	43505930	T	C	0.409836	PolyHighResolution
Affx-88952087	1	NC_035077.1	43506223	C	T	0.368852	PolyHighResolution
Affx-88940504	1	NC_035077.1	43506483	T	C	0.0655738	PolyHighResolution
Affx-88951493	1	NC_035077.1	43513721	T	G	0.483607	PolyHighResolution
Affx-88961313	1	NC_035077.1	43633750	T	C	0.0737705	PolyHighResolution
Affx-88955874	1	NC_035077.1	43640778	C	A	0.295082	PolyHighResolution
Affx-88915278	1	NC_035077.1	43735650	A	G	0.0245902	NoMinoHom
Affx-88913193	1	NC_035077.1	43735737	T	C	0.0655738	PolyHighResolution
Affx-88961542	1	NC_035077.1	43775171	A	G	0.188525	PolyHighResolution
Affx-88913416	1	NC_035077.1	43775776	G	A	0.0901639	PolyHighResolution
Affx-88954564	1	NC_035077.1	43778433	C	T	0.0409836	OffTargetVariant
Affx-88910564	1	NC_035077.1	43795025	T	C	0.0655738	PolyHighResolution
Affx-88919765	1	NC_035077.1	43820158	A	G	0.45082	PolyHighResolution
Affx-88936830	1	NC_035077.1	43837335	C	T	0.341667	PolyHighResolution
Affx-88946020	1	NC_035077.1	43930573	G	A	0.0416667	PolyHighResolution
Affx-88947961	1	NC_035077.1	43931509	C	A	0.0409836	PolyHighResolution
Affx-88944678	1	NC_035077.1	43990598	G	A	0.131148	PolyHighResolution
Affx-88908137	1	NC_035077.1	44021874	G	T	0.483607	PolyHighResolution
Affx-88931735	1	NC_035077.1	44032481	T	C	0.336066	PolyHighResolution
Affx-88931378	1	NC_035077.1	44133661	T	G	0.491803	PolyHighResolution
Affx-88905578	1	NC_035077.1	44200168	T	C	0.270492	PolyHighResolution
Affx-88948039	1	NC_035077.1	44308697	A	G	0.155738	PolyHighResolution
Affx-88922678	1	NC_035077.1	44316193	A	C	0.057377	NoMinoHom
Affx-88935483	1	NC_035077.1	44359512	G	A	0.377049	PolyHighResolution
Affx-88955618	1	NC_035077.1	44422225	T	C	0.213115	PolyHighResolution
Affx-88941986	1	NC_035077.1	44430348	G	T	0.237705	PolyHighResolution
Affx-88951077	1	NC_035077.1	44490141	C	A	0.15	PolyHighResolution
Affx-88956047	1	NC_035077.1	44490831	A	C	0.319672	PolyHighResolution
Affx-88947173	1	NC_035077.1	44504601	A	G	0.336066	PolyHighResolution
Affx-88923342	1	NC_035077.1	44514784	G	T	0.0819672	PolyHighResolution
Affx-88908176	1	NC_035077.1	44561315	C	T	0.483607	PolyHighResolution
Affx-88954898	1	NC_035077.1	44621887	T	C	0.221311	PolyHighResolution
Affx-88957301	1	NC_035077.1	44657657	C	A	0.442623	PolyHighResolution
Affx-88931749	1	NC_035077.1	44872555	T	G	0.131148	NoMinoHom
Affx-88941284	1	NC_035077.1	44884351	G	A	0.0245902	PolyHighResolution
Affx-88908262	1	NC_035077.1	44998236	T	G	0.245902	PolyHighResolution
Affx-88943939	1	NC_035077.1	45023178	T	G	0.180328	PolyHighResolution
Affx-88952382	1	NC_035077.1	45026678	C	T	0.204918	PolyHighResolution
Affx-88922165	1	NC_035077.1	45033652	G	A	0.229508	PolyHighResolution
Affx-88937546	1	NC_035077.1	45083856	C	A	0.204918	PolyHighResolution
Affx-88917256	1	NC_035077.1	45216308	A	C	0.434426	PolyHighResolution
Affx-88950142	1	NC_035077.1	45254565	A	G	0.295082	PolyHighResolution
Affx-88944215	1	NC_035077.1	45255118	C	T	0.0655738	NoMinoHom
Affx-88922223	1	NC_035077.1	45309448	G	A	0.295082	PolyHighResolution
Affx-88934181	1	NC_035077.1	45340791	T	C	0.057377	PolyHighResolution
Affx-88930703	1	NC_035077.1	45365771	T	G	0.409836	PolyHighResolution
Affx-88910086	1	NC_035077.1	45426369	G	A	0.418033	PolyHighResolution
Affx-88939141	1	NC_035077.1	45436460	C	A	0.131148	PolyHighResolution
Affx-88905251	1	NC_035077.1	45436848	T	C	0.106557	PolyHighResolution
Affx-88929865	1	NC_035077.1	45446775	A	G	0.47541	PolyHighResolution
Affx-88943269	1	NC_035077.1	45466227	G	C	0.213115	PolyHighResolution
Affx-88915287	1	NC_035077.1	45480900	T	C	0.241667	PolyHighResolution
Affx-88944555	1	NC_035077.1	45481169	C	T	0.204918	PolyHighResolution
Affx-88915813	1	NC_035077.1	45505928	A	C	0.262295	PolyHighResolution
Affx-88938793	1	NC_035077.1	45541103	T	C	0.0491803	PolyHighResolution
Affx-88930143	1	NC_035077.1	45541163	G	A	0.5	PolyHighResolution
Affx-88913070	1	NC_035077.1	45571326	C	A	0.303279	Other
Affx-88936164	1	NC_035077.1	45616456	G	A	0.237705	PolyHighResolution
Affx-88923891	1	NC_035077.1	45637199	G	T	0.0819672	PolyHighResolution
Affx-88943942	1	NC_035077.1	45665778	A	G	0.401639	PolyHighResolution
Affx-88925427	1	NC_035077.1	45711991	G	T	0.0163934	PolyHighResolution
Affx-88928477	1	NC_035077.1	45730662	C	A	0.204918	PolyHighResolution
Affx-88943613	1	NC_035077.1	45744485	A	G	0.0983607	PolyHighResolution
Affx-88908439	1	NC_035077.1	45753462	G	A	0.254098	PolyHighResolution
Affx-88948887	1	NC_035077.1	45814161	G	A	0.0901639	PolyHighResolution
Affx-88930480	1	NC_035077.1	45847444	G	A	0.122951	PolyHighResolution
Affx-88955715	1	NC_035077.1	45887880	T	C	0.108333	PolyHighResolution
Affx-88913498	1	NC_035077.1	45911332	T	C	0.295082	Other
Affx-88907857	1	NC_035077.1	45935546	A	G	0.319672	PolyHighResolution
Affx-88956942	1	NC_035077.1	45964103	G	T	0.418033	PolyHighResolution
Affx-88960280	1	NC_035077.1	45988045	T	C	0.163934	PolyHighResolution
Affx-88953895	1	NC_035077.1	46031837	T	C	0.409836	PolyHighResolution
Affx-88938488	1	NC_035077.1	46039353	A	G	0.344262	PolyHighResolution
Affx-88949722	1	NC_035077.1	46069880	T	A	0.278689	CallRateBelowThreshold
Affx-88957122	1	NC_035077.1	46087861	G	A	0.241667	PolyHighResolution
Affx-88949311	1	NC_035077.1	46124887	C	T	0.0409836	OffTargetVariant
Affx-88945221	1	NC_035077.1	46169288	G	A	0.254098	PolyHighResolution
Affx-88925603	1	NC_035077.1	46233546	C	T	0.254098	PolyHighResolution
Affx-88937765	1	NC_035077.1	46341729	T	C	0.42623	PolyHighResolution
Affx-88933866	1	NC_035077.1	46379133	G	A	0.47541	PolyHighResolution
Affx-88936266	1	NC_035077.1	46383791	T	G	0.360656	PolyHighResolution
Affx-88937880	1	NC_035077.1	46427763	C	A	0.213115	PolyHighResolution
Affx-88906173	1	NC_035077.1	46452983	C	A	0.2	PolyHighResolution
Affx-88958723	1	NC_035077.1	46456003	C	T	0.211864	PolyHighResolution
Affx-88918299	1	NC_035077.1	46468569	C	T	0.278689	PolyHighResolution
Affx-88909930	1	NC_035077.1	46475929	A	G	0.418033	PolyHighResolution
Affx-88919068	1	NC_035077.1	46566964	T	G	0.0901639	PolyHighResolution
Affx-88907851	1	NC_035077.1	46699149	T	G	0.106557	PolyHighResolution
Affx-88956122	1	NC_035077.1	46712580	T	G	0.418033	PolyHighResolution
Affx-88922650	1	NC_035077.1	46721240	A	C	0.467213	PolyHighResolution
Affx-88907104	1	NC_035077.1	46755928	C	T	0.204918	PolyHighResolution
Affx-88942416	1	NC_035077.1	46763611	G	A	0.106557	MonoHighResolution
Affx-88941862	1	NC_035077.1	46779798	A	G	0.45082	PolyHighResolution
Affx-88933800	1	NC_035077.1	46808798	A	G	0.278689	PolyHighResolution
Affx-88905301	1	NC_035077.1	46831201	C	A	0.131148	PolyHighResolution
Affx-88942431	1	NC_035077.1	46831330	A	G	0.122951	PolyHighResolution
Affx-88921343	1	NC_035077.1	46862120	G	A	0.163934	PolyHighResolution
Affx-88952855	1	NC_035077.1	46903173	G	T	0.360656	PolyHighResolution
Affx-88945846	1	NC_035077.1	47034885	G	T	0.172131	PolyHighResolution
Affx-88951512	1	NC_035077.1	47035138	C	T	0.0409836	CallRateBelowThreshold
Affx-88949668	1	NC_035077.1	47089629	G	A	0.229508	PolyHighResolution
Affx-88952846	1	NC_035077.1	47143447	G	A	0.254098	PolyHighResolution
Affx-88948010	1	NC_035077.1	47176571	A	G	0.442623	PolyHighResolution
Affx-88952634	1	NC_035077.1	47176623	G	A	0.409836	PolyHighResolution
Affx-88937471	1	NC_035077.1	47177337	A	G	0.336066	PolyHighResolution
Affx-88939053	1	NC_035077.1	47188135	T	G	0.368852	PolyHighResolution
Affx-88951509	1	NC_035077.1	47222238	G	T	0.303279	PolyHighResolution
Affx-88927729	1	NC_035077.1	47291112	G	A	0.114754	PolyHighResolution
Affx-88935126	1	NC_035077.1	47296946	T	G	0.139344	PolyHighResolution
Affx-88946007	1	NC_035077.1	47316608	A	G	0.163934	PolyHighResolution
Affx-88929082	1	NC_035077.1	47316703	C	A	0.213115	PolyHighResolution
Affx-88949789	1	NC_035077.1	47333685	T	C	0.483607	PolyHighResolution
Affx-88924754	1	NC_035077.1	47341217	G	T	0.360656	PolyHighResolution
Affx-88908415	1	NC_035077.1	47428507	A	G	0.163934	PolyHighResolution
Affx-88914470	1	NC_035077.1	47478432	T	G	0.204918	PolyHighResolution
Affx-88916515	1	NC_035077.1	47509848	A	G	0.401639	PolyHighResolution
Affx-88916501	1	NC_035077.1	47520531	C	T	0.172131	PolyHighResolution
Affx-88927025	1	NC_035077.1	47572227	G	T	0.45082	PolyHighResolution
Affx-88910462	1	NC_035077.1	47619872	C	A	0.131148	PolyHighResolution
Affx-88949388	1	NC_035077.1	47628917	C	T	0.131148	PolyHighResolution
Affx-88939737	1	NC_035077.1	47655248	T	C	0.327869	Other
Affx-88909403	1	NC_035077.1	47703927	T	G	0.344262	PolyHighResolution
Affx-88916005	1	NC_035077.1	47739879	G	T	0.155738	CallRateBelowThreshold
Affx-88950944	1	NC_035077.1	47786825	C	A	0.155738	PolyHighResolution
Affx-88952376	1	NC_035077.1	47791488	T	C	0.409836	PolyHighResolution
Affx-88906360	1	NC_035077.1	47802772	G	A	0.180328	PolyHighResolution
Affx-88939903	1	NC_035077.1	47802866	G	T	0.139344	PolyHighResolution
Affx-88925301	1	NC_035077.1	47802975	C	A	0.213115	PolyHighResolution
Affx-88917474	1	NC_035077.1	47856940	C	T	0.254098	PolyHighResolution
Affx-88943625	1	NC_035077.1	47859889	G	A	0.131148	PolyHighResolution
Affx-88908333	1	NC_035077.1	47865881	G	A	0.360656	PolyHighResolution
Affx-88949355	1	NC_035077.1	47872568	A	G	0.155738	PolyHighResolution
Affx-88928402	1	NC_035077.1	47876008	C	T	0.122951	PolyHighResolution
Affx-88905663	1	NC_035077.1	47918482	A	C	0.131148	PolyHighResolution
Affx-88951326	1	NC_035077.1	47930705	G	A	0.295082	PolyHighResolution
Affx-88933303	1	NC_035077.1	47932038	A	G	0.278689	PolyHighResolution
Affx-88959040	1	NC_035077.1	47935928	G	T	0.057377	PolyHighResolution
Affx-88927695	1	NC_035077.1	48006994	C	A	0.254098	PolyHighResolution
Affx-88917230	1	NC_035077.1	48008441	C	T	0.139344	PolyHighResolution
Affx-88933124	1	NC_035077.1	48037693	A	G	0.191667	PolyHighResolution
Affx-88915066	1	NC_035077.1	48074693	G	A	0.0655738	PolyHighResolution
Affx-88950333	1	NC_035077.1	48083053	G	A	0.172131	Other
Affx-88932080	1	NC_035077.1	48123028	G	T	0.319672	PolyHighResolution
Affx-88931044	1	NC_035077.1	48212419	A	C	0.229508	PolyHighResolution
Affx-88927302	1	NC_035077.1	48222734	C	A	0.025	PolyHighResolution
Affx-88933862	1	NC_035077.1	48247335	G	T	0.131148	PolyHighResolution
Affx-88927894	1	NC_035077.1	48333519	C	T	0.213115	PolyHighResolution
Affx-88924977	1	NC_035077.1	48339085	C	A	0.122951	PolyHighResolution
Affx-88932157	1	NC_035077.1	48339143	A	C	0.0983607	PolyHighResolution
Affx-88927845	1	NC_035077.1	48469225	T	C	0.106557	PolyHighResolution
Affx-88922608	1	NC_035077.1	48502474	C	A	0.409836	Other
Affx-88929859	1	NC_035077.1	48601727	T	C	0.122951	PolyHighResolution
Affx-88919779	1	NC_035077.1	48602306	A	G	0.360656	PolyHighResolution
Affx-88940702	1	NC_035077.1	48683331	C	A	0.360656	PolyHighResolution
Affx-88923446	1	NC_035077.1	48726185	G	A	0.270492	PolyHighResolution
Affx-88919806	1	NC_035077.1	48727710	A	C	0.0901639	PolyHighResolution
Affx-88909755	1	NC_035077.1	48734889	C	A	0.0819672	PolyHighResolution
Affx-88917174	1	NC_035077.1	48734989	G	A	0.0655738	PolyHighResolution
Affx-88936094	1	NC_035077.1	48754276	T	C	0.163934	PolyHighResolution
Affx-88953124	1	NC_035077.1	48822646	C	T	0.116667	PolyHighResolution
Affx-88927610	1	NC_035077.1	48866115	C	A	0.237705	PolyHighResolution
Affx-88905092	1	NC_035077.1	48882276	C	T	0.188525	PolyHighResolution
Affx-88915536	1	NC_035077.1	48891281	G	T	0.155738	PolyHighResolution
Affx-88942893	1	NC_035077.1	49023467	A	G	0.163934	PolyHighResolution
Affx-88952163	1	NC_035077.1	49032100	C	T	0.139344	PolyHighResolution
Affx-88933987	1	NC_035077.1	49046771	T	G	0.106557	Other
Affx-88945980	1	NC_035077.1	49049571	T	G	0.221311	PolyHighResolution
Affx-88912908	1	NC_035077.1	49079932	G	T	0.0901639	PolyHighResolution
Affx-88937057	1	NC_035077.1	49107870	A	G	0.0983607	PolyHighResolution
Affx-88953216	1	NC_035077.1	49107920	A	T	0.0901639	PolyHighResolution
Affx-88953276	1	NC_035077.1	49120241	C	A	0.221311	PolyHighResolution
Affx-88952074	1	NC_035077.1	49201616	T	G	0.139344	PolyHighResolution
Affx-88918301	1	NC_035077.1	49202436	C	T	0.139344	PolyHighResolution
Affx-88911736	1	NC_035077.1	49211469	A	G	0.45082	PolyHighResolution
Affx-88945530	1	NC_035077.1	49248728	C	T	0.0254237	PolyHighResolution
Affx-88936220	1	NC_035077.1	49381872	G	T	0.45082	PolyHighResolution
Affx-88935975	1	NC_035077.1	49401368	G	A	0.42623	PolyHighResolution
Affx-88950199	1	NC_035077.1	49508487	G	A	0.336066	PolyHighResolution
Affx-88954589	1	NC_035077.1	49508666	T	C	0.0491803	PolyHighResolution
Affx-88926561	1	NC_035077.1	49517710	T	C	0.114754	PolyHighResolution
Affx-88958463	1	NC_035077.1	49566867	C	A	0.155172	PolyHighResolution
Affx-88939793	1	NC_035077.1	49587755	G	A	0.155738	PolyHighResolution
Affx-88940474	1	NC_035077.1	49606382	G	A	0.278689	PolyHighResolution
Affx-88910515	1	NC_035077.1	49608424	G	A	0.057377	PolyHighResolution
Affx-88912606	1	NC_035077.1	49649412	A	C	0.075	PolyHighResolution
Affx-88936649	1	NC_035077.1	49659888	C	A	0.237705	PolyHighResolution
Affx-88926711	1	NC_035077.1	49664067	T	G	0.131148	PolyHighResolution
Affx-88952024	1	NC_035077.1	49664134	G	A	0.344262	PolyHighResolution
Affx-88932897	1	NC_035077.1	49705838	G	T	0.0245902	MonoHighResolution
Affx-88955458	1	NC_035077.1	49721221	C	T	0.45082	PolyHighResolution
Affx-88948873	1	NC_035077.1	49767922	T	G	0.391667	PolyHighResolution
Affx-88915527	1	NC_035077.1	49776738	C	A	0.172131	PolyHighResolution
Affx-88946933	1	NC_035077.1	49776872	T	C	0.131148	PolyHighResolution
Affx-88951737	1	NC_035077.1	49874906	T	G	0.0737705	PolyHighResolution
Affx-88908374	1	NC_035077.1	49875321	C	A	0.0737705	PolyHighResolution
Affx-88924860	1	NC_035077.1	49885297	A	C	0.163934	PolyHighResolution
Affx-88929850	1	NC_035077.1	49885745	G	A	0.163934	PolyHighResolution
Affx-88929507	1	NC_035077.1	49891353	C	A	0.0163934	PolyHighResolution
Affx-88948888	1	NC_035077.1	49897642	G	A	0.172131	NoMinoHom
Affx-88940373	1	NC_035077.1	49911859	C	T	0.459016	PolyHighResolution
Affx-88954972	1	NC_035077.1	49920755	C	A	0.0901639	PolyHighResolution
Affx-88919022	1	NC_035077.1	49957917	C	T	0.057377	NoMinoHom
Affx-88911377	1	NC_035077.1	50042109	C	T	0.385246	PolyHighResolution
Affx-88905329	1	NC_035077.1	50109622	C	T	0.0901639	PolyHighResolution
Affx-88929899	1	NC_035077.1	50212144	G	A	0.204918	CallRateBelowThreshold
Affx-88960295	1	NC_035077.1	50252382	C	A	0.188525	PolyHighResolution
Affx-88908109	1	NC_035077.1	50319263	A	C	0.106557	PolyHighResolution
Affx-88958135	1	NC_035077.1	50342887	T	G	0.196721	PolyHighResolution
Affx-88955735	1	NC_035077.1	50377863	C	T	0.204918	PolyHighResolution
Affx-88944633	1	NC_035077.1	50421300	A	C	0.196721	PolyHighResolution
Affx-88923004	1	NC_035077.1	50439464	C	T	0.196721	PolyHighResolution
Affx-88934049	1	NC_035077.1	50558313	T	C	0.3	PolyHighResolution
Affx-88950754	1	NC_035077.1	50614516	G	C	0.204918	PolyHighResolution
Affx-88921619	1	NC_035077.1	50615612	T	G	0.336066	PolyHighResolution
Affx-88958227	1	NC_035077.1	50757581	C	T	0.291667	PolyHighResolution
Affx-88927039	1	NC_035077.1	50771915	C	T	0.175	PolyHighResolution
Affx-88955854	1	NC_035077.1	50853013	G	T	0.336066	PolyHighResolution
Affx-88944496	1	NC_035077.1	50910300	T	G	0.196721	PolyHighResolution
Affx-88934342	1	NC_035077.1	51041822	C	T	0.278689	PolyHighResolution
Affx-88908656	1	NC_035077.1	51042489	C	T	0.0819672	PolyHighResolution
Affx-88917375	1	NC_035077.1	51054237	A	G	0.401639	PolyHighResolution
Affx-88923080	1	NC_035077.1	51132045	G	A	0.172131	PolyHighResolution
Affx-88915900	1	NC_035077.1	51207629	A	C	0.0655738	PolyHighResolution
Affx-88949529	1	NC_035077.1	51335614	C	T	0.172131	PolyHighResolution
Affx-88956923	1	NC_035077.1	51436681	A	G	0.172131	PolyHighResolution
Affx-88906574	1	NC_035077.1	51437374	C	A	0.401639	PolyHighResolution
Affx-88939794	1	NC_035077.1	51618992	C	T	0.434426	PolyHighResolution
Affx-88947535	1	NC_035077.1	51671802	G	A	0.254098	PolyHighResolution
Affx-88955251	1	NC_035077.1	51773956	G	T	0.254098	PolyHighResolution
Affx-88961112	1	NC_035077.1	51953403	T	G	0.319672	PolyHighResolution
Affx-88915929	1	NC_035077.1	52041219	G	T	0.286885	PolyHighResolution
Affx-88911620	1	NC_035077.1	52044545	C	A	0.295082	PolyHighResolution
Affx-88920626	1	NC_035077.1	52087097	T	C	0.303279	PolyHighResolution
Affx-88961612	1	NC_035077.1	52180365	T	C	0.336066	PolyHighResolution
Affx-88904895	1	NC_035077.1	52283613	A	C	0.341667	PolyHighResolution
Affx-88958121	1	NC_035077.1	52302092	A	G	0.336066	PolyHighResolution
Affx-88960086	1	NC_035077.1	52330026	T	C	0.319672	PolyHighResolution
Affx-88906165	1	NC_035077.1	52369292	T	G	0.303279	PolyHighResolution
Affx-88936513	1	NC_035077.1	52432422	T	C	0.0819672	PolyHighResolution
Affx-88909483	1	NC_035077.1	52540713	G	A	0.188525	PolyHighResolution
Affx-88908279	1	NC_035077.1	52558484	G	A	0.196721	PolyHighResolution
Affx-88917888	1	NC_035077.1	52579025	T	C	0.188525	PolyHighResolution
Affx-88930403	1	NC_035077.1	52599826	G	A	0.106557	PolyHighResolution
Affx-88920970	1	NC_035077.1	52600559	C	T	0.0163934	NoMinoHom
Affx-88952513	1	NC_035077.1	52600990	T	A	0.133333	PolyHighResolution
Affx-88948945	1	NC_035077.1	52629124	C	T	0.196721	CallRateBelowThreshold
Affx-88930489	1	NC_035077.1	52664754	G	A	0.196721	PolyHighResolution
Affx-88954420	1	NC_035077.1	52719890	C	T	0.286885	PolyHighResolution
Affx-88906974	1	NC_035077.1	52803954	G	T	0.204918	PolyHighResolution
Affx-88940812	1	NC_035077.1	52819314	T	G	0.196721	PolyHighResolution
Affx-88955986	1	NC_035077.1	52909484	T	C	0.319672	PolyHighResolution
Affx-88917712	1	NC_035077.1	52912919	T	G	0.188525	PolyHighResolution
Affx-88931654	1	NC_035077.1	52970019	C	T	0.47541	PolyHighResolution
Affx-88926098	1	NC_035077.1	53012615	C	T	0.204918	PolyHighResolution
Affx-88948916	1	NC_035077.1	53013748	G	A	0.196721	PolyHighResolution
Affx-88959452	1	NC_035077.1	53032228	C	A	0.5	PolyHighResolution
Affx-88913968	1	NC_035077.1	53142704	G	A	0.442623	PolyHighResolution
Affx-88958361	1	NC_035077.1	53191922	A	G	0.131148	PolyHighResolution
Affx-88943707	1	NC_035077.1	53222383	G	T	0.401639	PolyHighResolution
Affx-88924168	1	NC_035077.1	53344028	A	C	0.0901639	PolyHighResolution
Affx-88904828	1	NC_035077.1	53393876	G	T	0.0409836	PolyHighResolution
Affx-88927516	1	NC_035077.1	53450900	G	A	0.245902	CallRateBelowThreshold
Affx-88907406	1	NC_035077.1	53480942	T	C	0.106557	PolyHighResolution
Affx-88907746	1	NC_035077.1	53579919	T	C	0.0819672	PolyHighResolution
Affx-88952747	1	NC_035077.1	53638464	G	A	0.213115	PolyHighResolution
Affx-88929496	1	NC_035077.1	53653254	T	C	0.221311	PolyHighResolution
Affx-88961768	1	NC_035077.1	53824285	G	A	0.0983607	CallRateBelowThreshold
Affx-88912872	1	NC_035077.1	53900639	G	A	0.114754	PolyHighResolution
Affx-88941516	1	NC_035077.1	53912901	G	A	0.0983607	PolyHighResolution
Affx-88906632	1	NC_035077.1	53955940	C	T	0.106557	PolyHighResolution
Affx-88933706	1	NC_035077.1	53970934	C	T	0.0983607	PolyHighResolution
Affx-88926130	1	NC_035077.1	53972871	T	C	0.0819672	PolyHighResolution
Affx-88912364	1	NC_035077.1	54089871	C	T	0.155738	PolyHighResolution
Affx-88906111	1	NC_035077.1	54092226	G	A	0.483607	PolyHighResolution
Affx-88918707	1	NC_035077.1	54099195	G	A	0.270492	Other
Affx-88940112	1	NC_035077.1	54175542	A	G	0.418033	PolyHighResolution
Affx-88952023	1	NC_035077.1	54263931	A	G	0.237705	CallRateBelowThreshold
Affx-88959962	1	NC_035077.1	54277925	C	A	0.459016	PolyHighResolution
Affx-88954220	1	NC_035077.1	54296972	G	A	0.237705	CallRateBelowThreshold
Affx-88922260	1	NC_035077.1	54336524	T	G	0.270492	PolyHighResolution
Affx-88960863	1	NC_035077.1	54820000	A	C	0.233333	PolyHighResolution
Affx-88935237	1	NC_035077.1	54893339	C	A	0.204918	PolyHighResolution
Affx-88930884	1	NC_035077.1	54948051	C	T	0.0655738	PolyHighResolution
Affx-88920025	1	NC_035077.1	54948103	C	T	0.0655738	PolyHighResolution
Affx-88921362	1	NC_035077.1	54969278	T	G	0.213115	PolyHighResolution
Affx-88916723	1	NC_035077.1	55126331	G	T	0.375	PolyHighResolution
Affx-88915025	1	NC_035077.1	55165532	C	A	0.122951	PolyHighResolution
Affx-88949727	1	NC_035077.1	55233829	G	A	0.459016	CallRateBelowThreshold
Affx-88957926	1	NC_035077.1	55268516	T	G	0.459016	PolyHighResolution
Affx-88927812	1	NC_035077.1	55295648	G	A	0.0491803	PolyHighResolution
Affx-88912577	1	NC_035077.1	55390616	C	T	0.101695	PolyHighResolution
Affx-88946437	1	NC_035077.1	55392273	C	T	0.0983607	PolyHighResolution
Affx-88948204	1	NC_035077.1	55399045	T	C	0.377049	PolyHighResolution
Affx-88928636	1	NC_035077.1	55399249	A	C	0.42623	PolyHighResolution
Affx-88932570	1	NC_035077.1	55414613	A	C	0.114754	PolyHighResolution
Affx-88929515	1	NC_035077.1	55416064	T	C	0.336066	PolyHighResolution
Affx-88933313	1	NC_035077.1	55423126	G	A	0.327869	PolyHighResolution
Affx-88916038	1	NC_035077.1	55484671	T	G	0.245902	PolyHighResolution
Affx-88906005	1	NC_035077.1	55484768	T	C	0.237705	PolyHighResolution
Affx-88938880	1	NC_035077.1	55503029	G	T	0.196721	Other
Affx-88909119	1	NC_035077.1	55551828	C	A	0.336066	PolyHighResolution
Affx-88908814	1	NC_035077.1	55617872	C	A	0.336066	PolyHighResolution
Affx-88952101	1	NC_035077.1	55618976	A	G	0.333333	PolyHighResolution
Affx-88925634	1	NC_035077.1	55621215	G	T	0.270492	PolyHighResolution
Affx-88905014	1	NC_035077.1	55621351	T	C	0.229508	PolyHighResolution
Affx-88923831	1	NC_035077.1	55698844	T	C	0.122951	CallRateBelowThreshold
Affx-88950068	1	NC_035077.1	55723730	C	T	0.0655738	NoMinoHom
Affx-88918998	1	NC_035077.1	55725293	G	A	0.344262	PolyHighResolution
Affx-88929602	1	NC_035077.1	55726016	A	G	0.0491803	PolyHighResolution
Affx-88941313	1	NC_035077.1	55814129	C	T	0.155738	PolyHighResolution
Affx-88933991	1	NC_035077.1	55822124	A	C	0.221311	PolyHighResolution
Affx-88925769	1	NC_035077.1	55822656	G	A	0.0819672	PolyHighResolution
Affx-88908787	1	NC_035077.1	55825002	C	T	0.0245902	PolyHighResolution
Affx-88958020	1	NC_035077.1	55898751	A	G	0.286885	PolyHighResolution
Affx-88923150	1	NC_035077.1	55907962	C	T	0.131148	PolyHighResolution
Affx-88923038	1	NC_035077.1	55908551	T	C	0.245902	PolyHighResolution
Affx-88948457	1	NC_035077.1	55908602	C	T	0.229508	PolyHighResolution
Affx-88937785	1	NC_035077.1	55911371	C	T	0.139344	PolyHighResolution
Affx-88933270	1	NC_035077.1	55911517	T	G	0.0163934	NoMinoHom
Affx-88948025	1	NC_035077.1	55911664	C	T	0.131148	PolyHighResolution
Affx-88906972	1	NC_035077.1	55911707	C	T	0.131148	PolyHighResolution
Affx-88940394	1	NC_035077.1	55924327	G	T	0.131148	PolyHighResolution
Affx-88933848	1	NC_035077.1	56010924	A	G	0.491803	PolyHighResolution
Affx-88921526	1	NC_035077.1	56045308	C	T	0.229508	CallRateBelowThreshold
Affx-88919842	1	NC_035077.1	56056523	T	C	0.229508	PolyHighResolution
Affx-88953153	1	NC_035077.1	56069952	A	G	0.147541	PolyHighResolution
Affx-88916828	1	NC_035077.1	56201908	A	G	0.42623	PolyHighResolution
Affx-88940476	1	NC_035077.1	56207210	T	G	0.0245902	PolyHighResolution
Affx-88960848	1	NC_035077.1	56213892	G	T	0.188525	PolyHighResolution
Affx-88925166	1	NC_035077.1	56234378	T	C	0.254098	PolyHighResolution
Affx-88934682	1	NC_035077.1	56273603	A	C	0.139344	PolyHighResolution
Affx-88938816	1	NC_035077.1	56284003	T	C	0.0901639	PolyHighResolution
Affx-88951548	1	NC_035077.1	56294537	C	T	0.106557	PolyHighResolution
Affx-88951579	1	NC_035077.1	56309767	A	G	0.360656	PolyHighResolution
Affx-88911058	1	NC_035077.1	56349151	G	A	0.286885	PolyHighResolution
Affx-88936884	1	NC_035077.1	56418786	T	C	0.147541	PolyHighResolution
Affx-88946593	1	NC_035077.1	56422648	G	T	0.0655738	NoMinoHom
Affx-88929017	1	NC_035077.1	56422895	G	A	0.147541	PolyHighResolution
Affx-88917185	1	NC_035077.1	56452946	A	G	0.336066	PolyHighResolution
Affx-88951734	1	NC_035077.1	56521243	T	C	0.47541	PolyHighResolution
Affx-88909766	1	NC_035077.1	56532969	A	G	0.0163934	Other
Affx-88959084	1	NC_035077.1	56546814	A	C	0.42623	PolyHighResolution
Affx-88959037	1	NC_035077.1	56562464	T	C	0.434426	PolyHighResolution
Affx-88946886	1	NC_035077.1	56633136	G	A	0.147541	PolyHighResolution
Affx-88949045	1	NC_035077.1	56633214	T	G	0.139344	PolyHighResolution
Affx-88943287	1	NC_035077.1	56662044	T	G	0.483607	CallRateBelowThreshold
Affx-88904569	1	NC_035077.1	56711172	G	T	0.336066	PolyHighResolution
Affx-88960796	1	NC_035077.1	56930156	C	A	0.327586	PolyHighResolution
Affx-88959400	1	NC_035077.1	56949738	C	T	0.0983607	PolyHighResolution
Affx-88961486	1	NC_035077.1	57016543	G	T	0.368852	Other
Affx-88914068	1	NC_035077.1	57143312	G	T	0.114754	PolyHighResolution
Affx-88940611	1	NC_035077.1	57168147	G	T	0.172131	PolyHighResolution
Affx-88936160	1	NC_035077.1	57173046	C	T	0.270492	OffTargetVariant
Affx-88928460	1	NC_035077.1	57183517	G	A	0.352459	PolyHighResolution
Affx-88905438	1	NC_035077.1	57216599	G	T	0.303279	CallRateBelowThreshold
Affx-88925256	1	NC_035077.1	57257531	A	G	0.237705	PolyHighResolution
Affx-88953064	1	NC_035077.1	57279506	T	C	0.221311	PolyHighResolution
Affx-88957805	1	NC_035077.1	57311605	G	T	0.47541	PolyHighResolution
Affx-88905516	1	NC_035077.1	57341096	T	C	0.122951	PolyHighResolution
Affx-88905456	1	NC_035077.1	57384204	G	A	0.114754	PolyHighResolution
Affx-88915756	1	NC_035077.1	57399841	G	C	0.106557	PolyHighResolution
Affx-88959453	1	NC_035077.1	57425296	C	T	0.0819672	PolyHighResolution
Affx-88909718	1	NC_035077.1	57428183	T	G	0.241667	PolyHighResolution
Affx-88911637	1	NC_035077.1	57444079	A	C	0.475	PolyHighResolution
Affx-88918148	1	NC_035077.1	57448068	T	G	0.360656	PolyHighResolution
Affx-88955459	1	NC_035077.1	57560217	G	A	0.442623	CallRateBelowThreshold
Affx-88926536	1	NC_035077.1	57573532	C	T	0.401639	Other
Affx-88921281	1	NC_035077.1	57578212	A	C	0.166667	PolyHighResolution
Affx-88926630	1	NC_035077.1	57638026	T	C	0.188525	PolyHighResolution
Affx-88923178	1	NC_035077.1	57646230	T	C	0.114754	PolyHighResolution
Affx-88930380	1	NC_035077.1	57679716	C	T	0.213115	PolyHighResolution
Affx-88905383	1	NC_035077.1	57717309	G	A	0.216667	NoMinoHom
Affx-88910262	1	NC_035077.1	57821561	T	G	0.229508	PolyHighResolution
Affx-88944711	1	NC_035077.1	57832236	G	A	0.0655738	NoMinoHom
Affx-88905151	1	NC_035077.1	57832992	A	G	0.360656	PolyHighResolution
Affx-88925304	1	NC_035077.1	57834948	T	G	0.172131	PolyHighResolution
Affx-88949519	1	NC_035077.1	57840888	G	A	0.163934	PolyHighResolution
Affx-88938552	1	NC_035077.1	57843072	A	G	0.114754	PolyHighResolution
Affx-88955664	1	NC_035077.1	57843360	T	G	0.0491803	NoMinoHom
Affx-88919681	1	NC_035077.1	57849009	C	A	0.114754	PolyHighResolution
Affx-88909360	1	NC_035077.1	57855380	T	C	0.459016	PolyHighResolution
Affx-88932512	1	NC_035077.1	57930613	A	G	0.213115	PolyHighResolution
Affx-88931894	1	NC_035077.1	57937055	T	C	0.0163934	PolyHighResolution
Affx-88952775	1	NC_035077.1	57939533	C	T	0.467213	PolyHighResolution
Affx-88927929	1	NC_035077.1	57939659	C	T	0.491667	PolyHighResolution
Affx-88922180	1	NC_035077.1	57945457	G	T	0.434426	PolyHighResolution
Affx-88945823	1	NC_035077.1	57953497	G	A	0.270492	PolyHighResolution
Affx-88914850	1	NC_035077.1	57986641	A	G	0.270492	PolyHighResolution
Affx-88919124	1	NC_035077.1	57986854	C	T	0.0819672	PolyHighResolution
Affx-88942403	1	NC_035077.1	57986858	T	G	0.139344	PolyHighResolution
Affx-88952046	1	NC_035077.1	57987060	G	A	0.295082	PolyHighResolution
Affx-88920788	1	NC_035077.1	58000206	C	T	0.0409836	PolyHighResolution
Affx-88944879	1	NC_035077.1	58024193	A	T	0.352459	PolyHighResolution
Affx-88951681	1	NC_035077.1	58057912	C	A	0.155738	PolyHighResolution
Affx-88948085	1	NC_035077.1	58058913	G	A	0.139344	PolyHighResolution
Affx-88946407	1	NC_035077.1	58071449	G	A	0.233333	PolyHighResolution
Affx-88943825	1	NC_035077.1	58198620	G	T	0.295082	PolyHighResolution
Affx-88908716	1	NC_035077.1	58258103	A	G	0.401639	PolyHighResolution
Affx-88927477	1	NC_035077.1	58258306	T	C	0.385246	PolyHighResolution
Affx-88919583	1	NC_035077.1	58297368	A	G	0.122951	PolyHighResolution
Affx-88956035	1	NC_035077.1	58344223	G	T	0.0491803	PolyHighResolution
Affx-88926056	1	NC_035077.1	58362265	C	T	0.166667	PolyHighResolution
Affx-88940416	1	NC_035077.1	58365188	T	C	0.344262	PolyHighResolution
Affx-88923160	1	NC_035077.1	58377982	T	G	0.303279	PolyHighResolution
Affx-88929538	1	NC_035077.1	58451722	C	T	0.106557	PolyHighResolution
Affx-88947741	1	NC_035077.1	58455473	C	A	0.327869	PolyHighResolution
Affx-88951724	1	NC_035077.1	58479484	G	A	0.106557	PolyHighResolution
Affx-88914401	1	NC_035077.1	58479814	T	G	0.106557	PolyHighResolution
Affx-88951597	1	NC_035077.1	58485785	G	A	0.139344	PolyHighResolution
Affx-88949829	1	NC_035077.1	58486296	T	C	0.270492	PolyHighResolution
Affx-88929963	1	NC_035077.1	58493723	A	G	0.47541	PolyHighResolution
Affx-88945757	1	NC_035077.1	58494297	A	G	0.483607	NoMinoHom
Affx-88954831	1	NC_035077.1	58511358	G	T	0.0819672	PolyHighResolution
Affx-88935432	1	NC_035077.1	58511474	A	C	0.467213	PolyHighResolution
Affx-88904631	1	NC_035077.1	58522311	G	A	0.0409836	PolyHighResolution
Affx-88929676	1	NC_035077.1	58540597	C	A	0.262712	PolyHighResolution
Affx-88933663	1	NC_035077.1	58569237	G	A	0.360656	PolyHighResolution
Affx-88953748	1	NC_035077.1	58569306	C	A	0.196721	PolyHighResolution
Affx-88911431	1	NC_035077.1	58570651	G	A	0.0819672	PolyHighResolution
Affx-88947724	1	NC_035077.1	58580868	G	A	0.418033	Other
Affx-88960420	1	NC_035077.1	58599882	A	G	0.229508	PolyHighResolution
Affx-88907335	1	NC_035077.1	58685406	A	G	0.278689	PolyHighResolution
Affx-88905060	1	NC_035077.1	58687477	A	G	0.45082	PolyHighResolution
Affx-88913074	1	NC_035077.1	58816847	C	T	0.245902	PolyHighResolution
Affx-88942537	1	NC_035077.1	58872425	G	T	0.00833333	PolyHighResolution
Affx-88960674	1	NC_035077.1	58885197	T	C	0.254098	PolyHighResolution
Affx-88918342	1	NC_035077.1	58888142	G	T	0.155738	PolyHighResolution
Affx-88917255	1	NC_035077.1	58892625	A	C	0.0737705	PolyHighResolution
Affx-88926826	1	NC_035077.1	58892654	G	A	0.0819672	PolyHighResolution
Affx-88956288	1	NC_035077.1	58935611	A	G	0.254098	PolyHighResolution
Affx-88913880	1	NC_035077.1	58976363	G	A	0.0819672	PolyHighResolution
Affx-88958356	1	NC_035077.1	58979358	T	G	0.262295	PolyHighResolution
Affx-88915967	1	NC_035077.1	58982416	G	A	0.0819672	PolyHighResolution
Affx-88914522	1	NC_035077.1	59041036	A	G	0.483607	PolyHighResolution
Affx-88906156	1	NC_035077.1	59084541	C	A	0.0491803	PolyHighResolution
Affx-88936886	1	NC_035077.1	59126743	A	C	0.409836	PolyHighResolution
Affx-88925955	1	NC_035077.1	59172876	G	A	0.155738	PolyHighResolution
Affx-88938827	1	NC_035077.1	59172894	A	G	0.147541	PolyHighResolution
Affx-88926062	1	NC_035077.1	59189459	G	A	0.139344	PolyHighResolution
Affx-88944303	1	NC_035077.1	59246782	T	C	0.139344	PolyHighResolution
Affx-88919937	1	NC_035077.1	59254336	C	A	0.114754	PolyHighResolution
Affx-88916911	1	NC_035077.1	59254579	T	C	0.122951	PolyHighResolution
Affx-88946749	1	NC_035077.1	59263321	A	C	0.131148	PolyHighResolution
Affx-88923972	1	NC_035077.1	59265932	T	C	0.5	PolyHighResolution
Affx-88916443	1	NC_035077.1	59309155	C	A	0.286885	PolyHighResolution
Affx-88921928	1	NC_035077.1	59313885	C	T	0.147541	PolyHighResolution
Affx-88939212	1	NC_035077.1	59353402	T	G	0.221311	PolyHighResolution
Affx-88918823	1	NC_035077.1	59362236	C	T	0.131148	PolyHighResolution
Affx-88943143	1	NC_035077.1	59511364	G	T	0.467213	PolyHighResolution
Affx-88911936	1	NC_035077.1	59610594	G	T	0.172131	PolyHighResolution
Affx-88923885	1	NC_035077.1	59640046	A	G	0.0491803	PolyHighResolution
Affx-88930401	1	NC_035077.1	59649557	A	G	0.360656	PolyHighResolution
Affx-88959764	1	NC_035077.1	59656010	C	T	0.295082	PolyHighResolution
Affx-88953631	1	NC_035077.1	59698267	T	C	0.0327869	PolyHighResolution
Affx-88912602	1	NC_035077.1	59775042	G	T	0.0737705	PolyHighResolution
Affx-88937188	1	NC_035077.1	59848066	T	C	0.163934	PolyHighResolution
Affx-88937282	1	NC_035077.1	59875792	A	G	0.344262	Other
Affx-88937035	1	NC_035077.1	59902021	T	C	0.368852	PolyHighResolution
Affx-88924251	1	NC_035077.1	59902040	A	G	0.131148	PolyHighResolution
Affx-88924443	1	NC_035077.1	59905863	G	A	0.221311	PolyHighResolution
Affx-88923817	1	NC_035077.1	60025002	T	C	0.213115	MonoHighResolution
Affx-88904814	1	NC_035077.1	60062163	G	T	0.434426	PolyHighResolution
Affx-88935790	1	NC_035077.1	60116454	G	T	0.377049	PolyHighResolution
Affx-88935701	1	NC_035077.1	60177910	G	A	0.47541	PolyHighResolution
Affx-88919053	1	NC_035077.1	60204170	C	T	0.172131	PolyHighResolution
Affx-88923128	1	NC_035077.1	60234841	A	C	0.0983607	PolyHighResolution
Affx-88949991	1	NC_035077.1	60333259	C	T	0.385246	PolyHighResolution
Affx-88942941	1	NC_035077.1	60359030	A	G	0.385246	PolyHighResolution
Affx-88922592	1	NC_035077.1	60359201	T	C	0.418033	Other
Affx-88918267	1	NC_035077.1	60417394	G	A	0.278689	PolyHighResolution
Affx-88920534	1	NC_035077.1	60447065	A	C	0.180328	Other
Affx-88946250	1	NC_035077.1	60464627	C	A	0.418033	PolyHighResolution
Affx-88921005	1	NC_035077.1	60497901	C	T	0.106557	PolyHighResolution
Affx-88944902	1	NC_035077.1	60556246	A	C	0.0737705	PolyHighResolution
Affx-88916811	1	NC_035077.1	60631262	T	C	0.459016	PolyHighResolution
Affx-88927669	1	NC_035077.1	60765319	A	G	0.0983607	PolyHighResolution
Affx-88908195	1	NC_035077.1	60772661	G	T	0.278689	PolyHighResolution
Affx-88961591	1	NC_035077.1	60793389	A	C	0.0491803	PolyHighResolution
Affx-88927663	1	NC_035077.1	60811411	G	A	0.180328	PolyHighResolution
Affx-88907664	1	NC_035077.1	60821105	C	T	0.0737705	PolyHighResolution
Affx-88954575	1	NC_035077.1	60858925	C	T	0.114754	PolyHighResolution
Affx-88956167	1	NC_035077.1	60869746	C	T	0.0862069	PolyHighResolution
Affx-88946854	1	NC_035077.1	60876100	A	G	0.0737705	PolyHighResolution
Affx-88948221	1	NC_035077.1	60942216	G	A	0.139344	PolyHighResolution
Affx-88940900	1	NC_035077.1	60949628	T	C	0.327869	PolyHighResolution
Affx-88908311	1	NC_035077.1	61005295	G	T	0.245902	PolyHighResolution
Affx-88943686	1	NC_035077.1	61076745	C	T	0.131148	PolyHighResolution
Affx-88933603	1	NC_035077.1	61103798	C	T	0.155738	PolyHighResolution
Affx-88946727	1	NC_035077.1	61155757	A	G	0.155738	CallRateBelowThreshold
Affx-88925081	1	NC_035077.1	61170463	A	C	0.0655738	PolyHighResolution
Affx-88907983	1	NC_035077.1	61195382	G	T	0.057377	MonoHighResolution
Affx-88922493	1	NC_035077.1	61272747	G	A	0.155738	PolyHighResolution
Affx-88923379	1	NC_035077.1	61272830	T	C	0.391667	PolyHighResolution
Affx-88927209	1	NC_035077.1	61272983	T	C	0.237705	PolyHighResolution
Affx-88938631	1	NC_035077.1	61272986	G	A	0.131148	PolyHighResolution
Affx-88913487	1	NC_035077.1	61273013	G	T	0.237705	PolyHighResolution
Affx-88921429	1	NC_035077.1	61273052	A	G	0.393443	CallRateBelowThreshold
Affx-88910450	1	NC_035077.1	61274136	T	G	0.131148	PolyHighResolution
Affx-88913156	1	NC_035077.1	61276951	C	A	0.0819672	PolyHighResolution
Affx-88940154	1	NC_035077.1	61279247	G	T	0.237705	PolyHighResolution
Affx-88909680	1	NC_035077.1	61281969	A	G	0.270492	PolyHighResolution
Affx-88918959	1	NC_035077.1	61284471	C	T	0.196721	PolyHighResolution
Affx-88912241	1	NC_035077.1	61295293	C	T	0.0901639	PolyHighResolution
Affx-88946346	1	NC_035077.1	61301730	A	C	0.385246	PolyHighResolution
Affx-88932826	1	NC_035077.1	61347684	C	A	0.344262	CallRateBelowThreshold
Affx-88937333	1	NC_035077.1	61531338	C	A	0.467213	PolyHighResolution
Affx-88921182	1	NC_035077.1	61531464	A	G	0.377049	Other
Affx-88932711	1	NC_035077.1	61553632	C	T	0.409836	PolyHighResolution
Affx-88918346	1	NC_035077.1	61584750	T	G	0.196721	PolyHighResolution
Affx-88922540	1	NC_035077.1	61584900	G	A	0.45082	PolyHighResolution
Affx-88942874	1	NC_035077.1	61623415	C	T	0.196721	PolyHighResolution
Affx-88954055	1	NC_035077.1	61734619	T	G	0.327869	PolyHighResolution
Affx-88948317	1	NC_035077.1	61754786	C	A	0.122951	PolyHighResolution
Affx-88928971	1	NC_035077.1	61777010	T	C	0.415254	PolyHighResolution
Affx-88910605	1	NC_035077.1	61777173	T	C	0.127119	PolyHighResolution
Affx-88930816	1	NC_035077.1	61802777	A	C	0.114754	CallRateBelowThreshold
Affx-88960137	1	NC_035077.1	61819418	C	T	0.360656	PolyHighResolution
Affx-88952416	1	NC_035077.1	61877507	C	T	0.270492	PolyHighResolution
Affx-88957308	1	NC_035077.1	61887108	C	A	0.262295	PolyHighResolution
Affx-88957436	1	NC_035077.1	61913799	A	C	0.442623	CallRateBelowThreshold
Affx-88924160	1	NC_035077.1	62044411	C	A	0.352459	PolyHighResolution
Affx-88956680	1	NC_035077.1	62093780	A	G	0.341667	CallRateBelowThreshold
Affx-88908958	1	NC_035077.1	62101782	C	T	0.353448	PolyHighResolution
Affx-88926758	1	NC_035077.1	62149269	G	A	0.0655738	PolyHighResolution
Affx-88931882	1	NC_035077.1	62375778	G	T	0.0327869	PolyHighResolution
Affx-88947624	1	NC_035077.1	62375897	A	C	0.295082	CallRateBelowThreshold
Affx-88921839	1	NC_035077.1	62436928	G	C	0.2	Other
Affx-88928395	1	NC_035077.1	62446074	G	A	0.0901639	PolyHighResolution
Affx-88949848	1	NC_035077.1	62455711	C	T	0.0655738	PolyHighResolution
Affx-88912068	1	NC_035077.1	62462618	C	T	0.106557	PolyHighResolution
Affx-88954211	1	NC_035077.1	62462881	C	T	0.188525	PolyHighResolution
Affx-88907657	1	NC_035077.1	62473084	T	G	0.368852	PolyHighResolution
Affx-88941228	1	NC_035077.1	62492428	C	A	0.0819672	PolyHighResolution
Affx-88952292	1	NC_035077.1	62496683	T	G	0.163934	PolyHighResolution
Affx-88946779	1	NC_035077.1	62516810	A	G	0.311475	PolyHighResolution
Affx-88949492	1	NC_035077.1	62540624	T	C	0.303279	PolyHighResolution
Affx-88954500	1	NC_035077.1	62544297	T	C	0.0327869	PolyHighResolution
Affx-88961676	1	NC_035077.1	62544448	G	T	0.295082	PolyHighResolution
Affx-88924830	1	NC_035077.1	62604931	T	C	0.237705	PolyHighResolution
Affx-88949261	1	NC_035077.1	62635077	A	C	0.483607	PolyHighResolution
Affx-88905843	1	NC_035077.1	62635135	G	A	0.0245902	PolyHighResolution
Affx-88946243	1	NC_035077.1	62707479	G	A	0.0737705	PolyHighResolution
Affx-88918309	1	NC_035077.1	62713029	A	C	0.254098	PolyHighResolution
Affx-88949772	1	NC_035077.1	62752543	C	A	0.114754	PolyHighResolution
Affx-88927530	1	NC_035077.1	62796025	G	A	0.0409836	PolyHighResolution
Affx-88955237	1	NC_035077.1	62798117	A	G	0.155738	PolyHighResolution
Affx-88942193	1	NC_035077.1	62798218	A	G	0.147541	PolyHighResolution
Affx-88944140	1	NC_035077.1	62811094	A	C	0.172131	PolyHighResolution
Affx-88927119	1	NC_035077.1	62826845	T	C	0.278689	Other
Affx-88957394	1	NC_035077.1	62932054	C	T	0.401639	PolyHighResolution
Affx-88906941	1	NC_035077.1	62983984	C	A	0.262295	PolyHighResolution
Affx-88945047	1	NC_035077.1	63005224	C	T	0.180328	PolyHighResolution
Affx-88947365	1	NC_035077.1	63057766	G	A	0.254098	PolyHighResolution
Affx-88920820	1	NC_035077.1	63179316	A	C	0.213115	CallRateBelowThreshold
Affx-88960154	1	NC_035077.1	63182736	T	G	0.213115	PolyHighResolution
Affx-88911588	1	NC_035077.1	63189294	C	A	0.204918	PolyHighResolution
Affx-88958722	1	NC_035077.1	63220142	C	T	0.0655738	PolyHighResolution
Affx-88930767	1	NC_035077.1	63285113	G	A	0.106557	PolyHighResolution
Affx-88955733	1	NC_035077.1	63384463	C	A	0.122951	PolyHighResolution
Affx-88927962	1	NC_035077.1	63396982	G	A	0.418033	PolyHighResolution
Affx-88922967	1	NC_035077.1	63398528	C	T	0.0901639	PolyHighResolution
Affx-88912697	1	NC_035077.1	63447648	G	A	0.0327869	NoMinoHom
Affx-88928439	1	NC_035077.1	63452442	A	C	0.467213	PolyHighResolution
Affx-88921483	1	NC_035077.1	63455633	C	T	0.360656	PolyHighResolution
Affx-88940552	1	NC_035077.1	63458773	A	G	0.409836	PolyHighResolution
Affx-88952578	1	NC_035077.1	63458932	G	A	0.0819672	PolyHighResolution
Affx-88951095	1	NC_035077.1	63492913	C	A	0.221311	PolyHighResolution
Affx-88953453	1	NC_035077.1	63539032	C	T	0.213115	PolyHighResolution
Affx-88956007	1	NC_035077.1	63546465	T	G	0.122951	PolyHighResolution
Affx-88913894	1	NC_035077.1	63548330	C	T	0.122951	PolyHighResolution
Affx-88925635	1	NC_035077.1	63600186	A	C	0.180328	PolyHighResolution
Affx-88936652	1	NC_035077.1	63601427	G	A	0.491803	PolyHighResolution
Affx-88931527	1	NC_035077.1	63629068	C	T	0.139344	PolyHighResolution
Affx-88918447	1	NC_035077.1	63642068	C	A	0.0409836	PolyHighResolution
Affx-88934462	1	NC_035077.1	63652246	A	G	0.106557	PolyHighResolution
Affx-88908965	1	NC_035077.1	63661606	G	T	0.0983607	PolyHighResolution
Affx-88947831	1	NC_035077.1	63688305	C	T	0.0983607	PolyHighResolution
Affx-88943279	1	NC_035077.1	63723462	T	C	0.180328	PolyHighResolution
Affx-88932472	1	NC_035077.1	63729707	T	G	0.336066	PolyHighResolution
Affx-88920482	1	NC_035077.1	63738094	T	G	0.139344	PolyHighResolution
Affx-88928753	1	NC_035077.1	63738969	C	T	0.233333	PolyHighResolution
Affx-88952737	1	NC_035077.1	63740481	G	A	0.467213	PolyHighResolution
Affx-88953914	1	NC_035077.1	63772137	T	G	0.122951	PolyHighResolution
Affx-88904935	1	NC_035077.1	63783597	C	T	0.483607	PolyHighResolution
Affx-88944927	1	NC_035077.1	63786215	A	C	0.418033	PolyHighResolution
Affx-88909259	1	NC_035077.1	63805113	C	T	0.262295	PolyHighResolution
Affx-88951456	1	NC_035077.1	63818262	C	A	0.0409836	NoMinoHom
Affx-88928899	1	NC_035077.1	63820094	A	C	0.278689	PolyHighResolution
Affx-88937422	1	NC_035077.1	63889989	C	T	0.0901639	PolyHighResolution
Affx-88922605	1	NC_035077.1	63890284	C	A	0.434426	PolyHighResolution
Affx-88925094	1	NC_035077.1	63894439	T	G	0.0983607	PolyHighResolution
Affx-88946846	1	NC_035077.1	63900958	G	A	0.0901639	PolyHighResolution
Affx-88913959	1	NC_035077.1	63910043	C	T	0.1	PolyHighResolution
Affx-88954860	1	NC_035077.1	63910280	T	C	0.237705	PolyHighResolution
Affx-88922156	1	NC_035077.1	63964862	A	G	0.278689	PolyHighResolution
Affx-88947006	1	NC_035077.1	63985812	C	T	0.491667	PolyHighResolution
Affx-88953525	1	NC_035077.1	63987103	G	A	0.393443	MonoHighResolution
Affx-88914901	1	NC_035077.1	64068286	C	T	0.0983607	PolyHighResolution
Affx-88942381	1	NC_035077.1	64079444	T	G	0.319672	PolyHighResolution
Affx-88919774	1	NC_035077.1	64098552	G	A	0.0491803	PolyHighResolution
Affx-88955234	1	NC_035077.1	64108290	G	A	0.483607	PolyHighResolution
Affx-88955755	1	NC_035077.1	64126818	A	C	0.377049	PolyHighResolution
Affx-88956557	1	NC_035077.1	64223404	G	A	0.221311	PolyHighResolution
Affx-88929005	1	NC_035077.1	64242643	C	A	0.139344	PolyHighResolution
Affx-88955932	1	NC_035077.1	64289754	C	A	0.459016	PolyHighResolution
Affx-88955798	1	NC_035077.1	64300349	C	T	0.213115	PolyHighResolution
Affx-88953730	1	NC_035077.1	64446078	T	C	0.0409836	Other
Affx-88940270	1	NC_035077.1	64470270	G	A	0.418033	PolyHighResolution
Affx-88917022	1	NC_035077.1	64495286	C	A	0.47541	PolyHighResolution
Affx-88918619	1	NC_035077.1	64513511	A	C	0.442623	PolyHighResolution
Affx-88936506	1	NC_035077.1	64517902	A	G	0.47541	PolyHighResolution
Affx-88950822	1	NC_035077.1	64632546	C	T	0.237705	PolyHighResolution
Affx-88919085	1	NC_035077.1	64645806	A	G	0.131148	PolyHighResolution
Affx-88912752	1	NC_035077.1	64660620	A	T	0.254098	PolyHighResolution
Affx-88949459	1	NC_035077.1	64671425	T	C	0.147541	PolyHighResolution
Affx-88941217	1	NC_035077.1	64683163	G	T	0.270492	PolyHighResolution
Affx-88916766	1	NC_035077.1	64696582	T	C	0.0327869	PolyHighResolution
Affx-88955402	1	NC_035077.1	64700514	A	C	0.286885	PolyHighResolution
Affx-88908151	1	NC_035077.1	64721232	G	T	0.229508	PolyHighResolution
Affx-88920932	1	NC_035077.1	64721538	T	C	0.0655738	PolyHighResolution
Affx-88961294	1	NC_035077.1	64769053	C	T	0.491803	PolyHighResolution
Affx-88912159	1	NC_035077.1	64786742	A	G	0.442623	PolyHighResolution
Affx-88958522	1	NC_035077.1	64841806	T	G	0.409836	PolyHighResolution
Affx-88960040	1	NC_035077.1	64860510	C	T	0.0737705	PolyHighResolution
Affx-88934657	1	NC_035077.1	64891527	G	T	0.286885	PolyHighResolution
Affx-88956615	1	NC_035077.1	64911020	G	A	0.467213	PolyHighResolution
Affx-88958754	1	NC_035077.1	64928118	C	T	0.0163934	PolyHighResolution
Affx-88942450	1	NC_035077.1	64945662	T	C	0.114754	PolyHighResolution
Affx-88937733	1	NC_035077.1	64974645	G	T	0.163934	PolyHighResolution
Affx-88924815	1	NC_035077.1	65033896	G	A	0.0327869	PolyHighResolution
Affx-88916037	1	NC_035077.1	65041365	C	T	0.467213	PolyHighResolution
Affx-88908543	1	NC_035077.1	65047545	T	G	0.344262	PolyHighResolution
Affx-88919587	1	NC_035077.1	65151712	C	A	0.0491803	PolyHighResolution
Affx-88923019	1	NC_035077.1	65162494	G	A	0.0819672	PolyHighResolution
Affx-88954372	1	NC_035077.1	65163991	A	C	0.360656	PolyHighResolution
Affx-88934694	1	NC_035077.1	65175062	C	A	0.180328	PolyHighResolution
Affx-88915225	1	NC_035077.1	65198031	A	G	0.237705	PolyHighResolution
Affx-88921508	1	NC_035077.1	65231294	G	A	0.278689	PolyHighResolution
Affx-88917181	1	NC_035077.1	65281282	G	A	0.42623	PolyHighResolution
Affx-88926503	1	NC_035077.1	65316936	A	G	0.204918	PolyHighResolution
Affx-88953740	1	NC_035077.1	65319290	C	A	0.155738	PolyHighResolution
Affx-88911428	1	NC_035077.1	65347627	A	G	0.0901639	PolyHighResolution
Affx-88956962	1	NC_035077.1	65366163	T	G	0.336066	PolyHighResolution
Affx-88936284	1	NC_035077.1	65393143	C	A	0.0901639	PolyHighResolution
Affx-88951504	1	NC_035077.1	65393152	C	T	0.0983607	PolyHighResolution
Affx-88960442	1	NC_035077.1	65461262	C	T	0.4	Other
Affx-88943044	1	NC_035077.1	65489509	C	A	0.0327869	PolyHighResolution
Affx-88936282	1	NC_035077.1	65492257	C	A	0.163934	PolyHighResolution
Affx-88927961	1	NC_035077.1	65492750	G	A	0.155738	PolyHighResolution
Affx-88947892	1	NC_035077.1	65495839	T	C	0.0327869	PolyHighResolution
Affx-88942397	1	NC_035077.1	65495992	C	A	0.0737705	PolyHighResolution
Affx-88936832	1	NC_035077.1	65578255	T	C	0.42623	PolyHighResolution
Affx-88956616	1	NC_035077.1	65581945	T	C	0.434426	PolyHighResolution
Affx-88950378	1	NC_035077.1	65615419	C	T	0.319672	PolyHighResolution
Affx-88951970	1	NC_035077.1	65624265	G	A	0.352459	Other
Affx-88950319	1	NC_035077.1	65632325	A	G	0.0737705	PolyHighResolution
Affx-88928256	1	NC_035077.1	65655673	G	A	0.442623	CallRateBelowThreshold
Affx-88928273	1	NC_035077.1	65688963	G	T	0.0901639	PolyHighResolution
Affx-88948651	1	NC_035077.1	65787124	C	T	0.147541	PolyHighResolution
Affx-88924000	1	NC_035077.1	65859744	T	G	0.0737705	PolyHighResolution
Affx-88948028	1	NC_035077.1	65874013	G	A	0.0491803	PolyHighResolution
Affx-88936111	1	NC_035077.1	65875279	C	A	0.377049	PolyHighResolution
Affx-88905072	1	NC_035077.1	65913578	T	G	0.0901639	PolyHighResolution
Affx-88952554	1	NC_035077.1	66020893	G	A	0.245902	Other
Affx-88958821	1	NC_035077.1	66029720	T	C	0.295082	PolyHighResolution
Affx-88919718	1	NC_035077.1	66067883	G	A	0.0901639	PolyHighResolution
Affx-88942903	1	NC_035077.1	66080336	G	T	0.360656	PolyHighResolution
Affx-88952450	1	NC_035077.1	66109549	G	A	0.057377	PolyHighResolution
Affx-88930538	1	NC_035077.1	66109666	T	G	0.467213	PolyHighResolution
Affx-88939248	1	NC_035077.1	66172175	C	T	0.245902	Other
Affx-88916713	1	NC_035077.1	66192494	T	C	0.131148	PolyHighResolution
Affx-88927882	1	NC_035077.1	66204663	G	A	0.229508	PolyHighResolution
Affx-88949664	1	NC_035077.1	66268935	T	C	0.0655738	PolyHighResolution
Affx-88957645	1	NC_035077.1	66277848	A	G	0.057377	NoMinoHom
Affx-88905830	1	NC_035077.1	66281803	G	A	0.180328	PolyHighResolution
Affx-88924372	1	NC_035077.1	66312628	G	T	0.057377	PolyHighResolution
Affx-88912323	1	NC_035077.1	66400528	G	A	0.172131	PolyHighResolution
Affx-88923498	1	NC_035077.1	66410886	C	T	0.0901639	PolyHighResolution
Affx-88939218	1	NC_035077.1	66434173	C	A	0.155738	PolyHighResolution
Affx-88909615	1	NC_035077.1	66457863	G	T	0.0245902	PolyHighResolution
Affx-88923463	1	NC_035077.1	66472135	C	T	0.360656	PolyHighResolution
Affx-88942312	1	NC_035077.1	66489126	G	T	0.0847458	NoMinoHom
Affx-88945366	1	NC_035077.1	66490612	C	A	0.0655738	PolyHighResolution
Affx-88920723	1	NC_035077.1	66494310	A	G	0.319672	PolyHighResolution
Affx-88950895	1	NC_035077.1	66531831	G	T	0.0819672	PolyHighResolution
Affx-88926985	1	NC_035077.1	66567120	A	C	0.114754	MonoHighResolution
Affx-88954762	1	NC_035077.1	66610707	A	G	0.360656	PolyHighResolution
Affx-88920153	1	NC_035077.1	66706408	G	A	0.352459	PolyHighResolution
Affx-88921647	1	NC_035077.1	66753519	A	C	0.237705	PolyHighResolution
Affx-88953007	1	NC_035077.1	66759945	C	T	0.0491803	MonoHighResolution
Affx-88951690	1	NC_035077.1	66801271	T	G	0.5	PolyHighResolution
Affx-88931598	1	NC_035077.1	66804101	T	G	0.459016	PolyHighResolution
Affx-88954925	1	NC_035077.1	66854010	A	G	0.483607	PolyHighResolution
Affx-88909284	1	NC_035077.1	66860650	G	A	0.336066	PolyHighResolution
Affx-88919730	1	NC_035077.1	66862498	A	G	0.0655738	PolyHighResolution
Affx-88946291	1	NC_035077.1	66871302	C	T	0.336066	PolyHighResolution
Affx-88952985	1	NC_035077.1	66874774	G	A	0.0819672	PolyHighResolution
Affx-88929586	1	NC_035077.1	66882668	A	C	0.204918	PolyHighResolution
Affx-88922521	1	NC_035077.1	66945225	G	T	0.385246	PolyHighResolution
Affx-88955600	1	NC_035077.1	66952176	T	C	0.270492	PolyHighResolution
Affx-88931630	1	NC_035077.1	66956488	T	C	0.254098	PolyHighResolution
Affx-88908061	1	NC_035077.1	66975136	C	A	0.163934	PolyHighResolution
Affx-88909521	1	NC_035077.1	66995696	A	C	0.114754	PolyHighResolution
Affx-88934446	1	NC_035077.1	67084123	C	A	0.0491803	NoMinoHom
Affx-88915241	1	NC_035077.1	67108598	G	T	0.101695	NoMinoHom
Affx-88934038	1	NC_035077.1	67113487	C	T	0.0901639	PolyHighResolution
Affx-88935334	1	NC_035077.1	67118040	T	C	0.0819672	PolyHighResolution
Affx-88954365	1	NC_035077.1	67128689	A	C	0.368852	CallRateBelowThreshold
Affx-88915911	1	NC_035077.1	67153692	T	G	0.106557	PolyHighResolution
Affx-88956925	1	NC_035077.1	67181171	G	A	0.180328	PolyHighResolution
Affx-88957298	1	NC_035077.1	67241696	A	C	0.213115	Other
Affx-88909974	1	NC_035077.1	67322370	C	A	0.188525	PolyHighResolution
Affx-88937126	1	NC_035077.1	67337909	A	G	0.180328	PolyHighResolution
Affx-88942935	1	NC_035077.1	67338035	G	A	0.286885	PolyHighResolution
Affx-88937725	1	NC_035077.1	67339796	G	A	0.180328	PolyHighResolution
Affx-88909242	1	NC_035077.1	67340098	G	T	0.5	PolyHighResolution
Affx-88942719	1	NC_035077.1	67368450	T	C	0.188525	PolyHighResolution
Affx-88917943	1	NC_035077.1	67481240	A	G	0.5	PolyHighResolution
Affx-88934973	1	NC_035077.1	67560637	A	C	0.188525	PolyHighResolution
Affx-88927396	1	NC_035077.1	67566808	A	G	0.057377	PolyHighResolution
Affx-88921025	1	NC_035077.1	67623038	C	A	0.114754	PolyHighResolution
Affx-88933437	1	NC_035077.1	67671432	G	T	0.114754	PolyHighResolution
Affx-88951186	1	NC_035077.1	67980442	G	T	0.47541	PolyHighResolution
Affx-88956349	1	NC_035077.1	68020927	A	C	0.327869	PolyHighResolution
Affx-88908756	1	NC_035077.1	68032348	G	A	0.114754	PolyHighResolution
Affx-88961078	1	NC_035077.1	68110653	C	T	0.180328	PolyHighResolution
Affx-88953764	1	NC_035077.1	68113085	C	A	0.180328	PolyHighResolution
Affx-88939574	1	NC_035077.1	68143826	G	T	0.139344	PolyHighResolution
Affx-88912722	1	NC_035077.1	68157987	C	A	0.0491803	PolyHighResolution
Affx-88952612	1	NC_035077.1	68205882	T	G	0.360656	CallRateBelowThreshold
Affx-88929617	1	NC_035077.1	68280853	T	G	0.425	PolyHighResolution
Affx-88959483	1	NC_035077.1	68288979	C	T	0.358333	PolyHighResolution
Affx-88961325	1	NC_035077.1	68290934	C	T	0.434426	CallRateBelowThreshold
Affx-88932110	1	NC_035077.1	68301313	A	C	0.228814	Other
Affx-88916847	1	NC_035077.1	68303532	A	G	0.305085	OffTargetVariant
Affx-88938195	1	NC_035077.1	68303560	C	A	0.262712	Other
Affx-88921681	1	NC_035077.1	68345660	T	G	0.491803	PolyHighResolution
Affx-88945273	1	NC_035077.1	68345723	G	A	0.491803	PolyHighResolution
Affx-88941218	1	NC_035077.1	68345854	T	C	0.0409836	PolyHighResolution
Affx-88958856	1	NC_035077.1	68400748	G	A	0.409836	PolyHighResolution
Affx-88947799	1	NC_035077.1	68400831	C	T	0.393443	PolyHighResolution
Affx-88950245	1	NC_035077.1	68406476	A	C	0.0409836	NoMinoHom
Affx-88904623	1	NC_035077.1	68485361	T	C	0.237705	PolyHighResolution
Affx-88956449	1	NC_035077.1	68496043	A	G	0.172131	PolyHighResolution
Affx-88905264	1	NC_035077.1	68506129	T	G	0.139344	PolyHighResolution
Affx-88951521	1	NC_035077.1	68532409	G	A	0.0819672	PolyHighResolution
Affx-88920926	1	NC_035077.1	68606312	G	A	0.172131	PolyHighResolution
Affx-88916874	1	NC_035077.1	68635834	G	A	0.336066	PolyHighResolution
Affx-88948721	1	NC_035077.1	68637762	T	C	0.442623	PolyHighResolution
Affx-88945045	1	NC_035077.1	68638133	G	A	0.237705	PolyHighResolution
Affx-88957820	1	NC_035077.1	68664516	G	A	0.42623	PolyHighResolution
Affx-88910993	1	NC_035077.1	68666622	C	T	0.229508	PolyHighResolution
Affx-88946211	1	NC_035077.1	68682917	G	A	0.0491803	PolyHighResolution
Affx-88935993	1	NC_035077.1	68703460	A	G	0.245902	CallRateBelowThreshold
Affx-88913524	1	NC_035077.1	68743237	G	A	0.258333	PolyHighResolution
Affx-88956106	1	NC_035077.1	68791718	T	G	0.0901639	PolyHighResolution
Affx-88924290	1	NC_035077.1	68802926	A	C	0.0655738	NoMinoHom
Affx-88957173	1	NC_035077.1	68815957	C	A	0.114754	PolyHighResolution
Affx-88960967	1	NC_035077.1	68864215	C	T	0.0655738	PolyHighResolution
Affx-88918350	1	NC_035077.1	68871536	A	G	0.319672	PolyHighResolution
Affx-88961142	1	NC_035077.1	68878578	C	T	0.442623	PolyHighResolution
Affx-88927787	1	NC_035077.1	68881341	G	A	0.0409836	PolyHighResolution
Affx-88920681	1	NC_035077.1	68922977	T	G	0.352459	PolyHighResolution
Affx-88958519	1	NC_035077.1	68924589	A	C	0.241667	PolyHighResolution
Affx-88954684	1	NC_035077.1	68998136	G	A	0.188525	Other
Affx-88925627	1	NC_035077.1	69077272	G	A	0.491803	PolyHighResolution
Affx-88958853	1	NC_035077.1	69078815	G	A	0.057377	PolyHighResolution
Affx-88920988	1	NC_035077.1	69252885	G	A	0.180328	PolyHighResolution
Affx-88943751	1	NC_035077.1	69266487	G	A	0.254098	PolyHighResolution
Affx-88905871	1	NC_035077.1	69271449	G	A	0.385246	PolyHighResolution
Affx-88945209	1	NC_035077.1	69301853	T	C	0.0327869	PolyHighResolution
Affx-88912395	1	NC_035077.1	69450080	A	C	0.0819672	NoMinoHom
Affx-88934724	1	NC_035077.1	69505653	T	C	0.467213	PolyHighResolution
Affx-88921194	1	NC_035077.1	69538476	G	A	0.393443	PolyHighResolution
Affx-88924805	1	NC_035077.1	69566962	T	C	0.286885	CallRateBelowThreshold
Affx-88913415	1	NC_035077.1	69617952	G	T	0.0655738	PolyHighResolution
Affx-88926977	1	NC_035077.1	69618015	G	T	0.303279	PolyHighResolution
Affx-88937084	1	NC_035077.1	69618057	G	A	0.385246	PolyHighResolution
Affx-88941253	1	NC_035077.1	69618140	G	A	0.270492	PolyHighResolution
Affx-88927933	1	NC_035077.1	69618281	T	G	0.336066	PolyHighResolution
Affx-88931231	1	NC_035077.1	69627069	G	A	0.0163934	NoMinoHom
Affx-88937448	1	NC_035077.1	69631073	G	T	0.0819672	PolyHighResolution
Affx-88933788	1	NC_035077.1	69641988	T	C	0.0819672	PolyHighResolution
Affx-88935527	1	NC_035077.1	69661780	C	A	0.0327869	PolyHighResolution
Affx-88958550	1	NC_035077.1	69694929	T	C	0.0655738	PolyHighResolution
Affx-88919870	1	NC_035077.1	69731858	G	T	0.360656	PolyHighResolution
[truncated: 47,156 more rows]

## Sheet: Summary
quality	CountOfAffID
CallRateBelowThreshold	1558
MonoHighResolution	378
NoMinoHom	1516
OffTargetVariant	267
Other	1833
PolyHighResolution	43603	0.887051
	49155
